# Supplementary material for: CLK2 Condensates Reorganize Nuclear Speckles and Induce Intron Retention
Source: Adv Sci (Weinh). 2024 Aug 9;11(38):2309588. doi: 10.1002/advs.202309588 (PMC11481226; doi:10.1002/advs.202309588)
Supplement: Supplementary file 3 — Supplemental Tables 1‐10 [file ADVS-11-2309588-s004.xlsx]

## Sheet: Table S1
	ID	GeneID	geneSymbol	chr	strand	riExonStart_0base	riExonEnd	upstreamES	upstreamEE	downstreamES	downstreamEE	ID.1	IJC_SAMPLE_1	SJC_SAMPLE_1	IJC_SAMPLE_2	SJC_SAMPLE_2	IncFormLen	SkipFormLen	PValue	FDR	IncLevel1	IncLevel2	IncLevelDifference
4	10	ENSG00000275895	U2AF1L5	chr21	-	6492130	6496080	6492130	6492197	6495992	6496080	10	3,0,2	1,3,2	24,4,8	7,3,1	3944	149	0.00284509	0.010907	0.102,0.0,0.036	0.115,0.048,0.232	-0.086
6	17	ENSG00000235123	DSCAM-AS1	chr21	+	40383082	40383584	40383082	40383408	40383505	40383584	17	5,17,12	31,25,40	23,11,20	28,26,14	246	149	0.0201055	0.0592004	0.089,0.292,0.154	0.332,0.204,0.464	-0.155
7	21	ENSG00000185917	SETD4	chr21	-	36034540	36036251	36034540	36035960	36036084	36036251	21	4,5,1	7,11,9	31,13,11	23,14,8	273	149	0.00153952	0.00633107	0.238,0.199,0.057	0.424,0.336,0.429	-0.232
15	35	ENSG00000160294	MCM3AP	chr21	-	46246306	46246886	46246306	46246404	46246627	46246886	35	66,40,47	154,145,99	220106103	286135123	372	149	2.02118e-07	1.93711e-06	0.147,0.099,0.16	0.236,0.239,0.251	-0.107
32	55	ENSG00000100242	SUN2	chr22	-	38740266	38741050	38740266	38740432	38741006	38741050	55	28,30,50	197216175	196107100	154,102,75	723	149	0	0	0.028,0.028,0.056	0.208,0.178,0.216	-0.163
52	80	ENSG00000100241	SBF1	chr22	-	50456491	50457111	50456491	50456673	50457033	50457111	80	34,7,17	56,58,63	74,33,48	118,63,49	509	149	0.000273492	0.00137006	0.151,0.034,0.073	0.155,0.133,0.223	-0.084
53	81	ENSG00000100241	SBF1	chr22	-	50456491	50459392	50456491	50456673	50459254	50459392	81	50,34,37	129127141	206,92,127	104,41,41	2730	149	0	0	0.021,0.014,0.014	0.098,0.109,0.145	-0.101
54	82	ENSG00000100241	SBF1	chr22	-	50456491	50459392	50456491	50457111	50459254	50459392	82	19,29,21	59,65,64	149,62,89	116,63,47	2292	149	3.35509e-13	8.11087e-12	0.021,0.028,0.021	0.077,0.06,0.11	-0.059
56	84	ENSG00000100241	SBF1	chr22	-	50459469	50460159	50459469	50459666	50459969	50460159	84	79,74,56	7,3,3	97,72,45	2,2,1	452	149	0.0243623	0.0697537	0.788,0.89,0.86	0.941,0.922,0.937	-0.087
81	115	ENSG00000100299	ARSA	chr22	-	50626590	50627406	50626590	50626760	50627165	50627406	115	86,91,135	8,18,21	191116105	13,9,11	554	149	0.0225436	0.0655615	0.743,0.576,0.634	0.798,0.776,0.72	-0.114
82	116	ENSG00000100299	ARSA	chr22	-	50627555	50628170	50627555	50627792	50627945	50628170	116	315304271	35,32,38	308220142	19,15,12	302	149	0.00460223	0.0165666	0.816,0.824,0.779	0.889,0.879,0.854	-0.068
89	124	ENSG00000182944	EWSR1	chr22	+	29288605	29291599	29288605	29288786	29291561	29291599	124	274283250	246269258	187911101103	484320282	2924	149	0	0	0.054,0.051,0.047	0.165,0.15,0.166	-0.11
91	126	ENSG00000182944	EWSR1	chr22	+	29288605	29291599	29288605	29288786	29291564	29291599	126	304320281	314329383	193111391138	484354268	2927	149	0	0	0.047,0.047,0.036	0.169,0.141,0.178	-0.119
92	127	ENSG00000182944	EWSR1	chr22	+	29298732	29299280	29298732	29298895	29299194	29299280	127	34,29,36	12,15,19	127,91,56	22,19,18	448	149	0.00496924	0.017683	0.485,0.391,0.387	0.658,0.614,0.509	-0.173
97	132	ENSG00000128298	BAIAP2L2	chr22	-	38086241	38087264	38086241	38086449	38087123	38087264	132	0,0,0	6,5,3	10,2,4	8,0,3	823	149	0.00069698	0.00312955	0.0,0.0,0.0	0.185,1.0,0.194	-0.46
98	133	ENSG00000128298	BAIAP2L2	chr22	-	38087123	38088964	38087123	38087264	38088747	38088964	133	3,9,4	7,2,5	66,34,34	7,2,3	1632	149	9.8244e-07	8.34099e-06	0.038,0.291,0.068	0.463,0.608,0.509	-0.394
99	134	ENSG00000128298	BAIAP2L2	chr22	-	38089095	38089674	38089095	38089231	38089521	38089674	134	0,0,0	1,3,4	11,6,5	1,1,1	439	149	1.12899e-11	2.14732e-10	0.0,0.0,0.0	0.789,0.671,0.629	-0.696
106	142	ENSG00000170638	TRABD	chr22	+	50197822	50198186	50197822	50197995	50198074	50198186	142	61,57,83	412418441	126,71,64	362220177	228	149	4.49066e-09	5.92093e-08	0.088,0.082,0.11	0.185,0.174,0.191	-0.09
116	155	ENSG00000100099	HPS4	chr22	-	26465454	26466262	26465454	26465551	26466225	26466262	155	20,14,30	34,25,35	80,52,39	61,22,23	823	149	5.00831e-05	0.000299056	0.096,0.092,0.134	0.192,0.3,0.235	-0.135
117	156	ENSG00000100099	HPS4	chr22	-	26466225	26468623	26466225	26466262	26468550	26468623	156	76,47,34	29,28,40	134,108,88	55,21,26	2437	149	0.000249921	0.00126776	0.138,0.093,0.049	0.13,0.239,0.171	-0.087
123	164	ENSG00000100359	SGSM3	chr22	+	40407016	40407568	40407016	40407328	40407412	40407568	164	52,35,70	203231244	84,48,40	201110106	233	149	0.000128988	0.000698866	0.141,0.088,0.155	0.211,0.218,0.194	-0.08
125	166	ENSG00000100359	SGSM3	chr22	+	40408932	40409372	40408932	40409018	40409249	40409372	166	41,43,69	137184156	160,76,74	113,72,57	380	149	0	0	0.105,0.084,0.148	0.357,0.293,0.337	-0.217
126	167	ENSG00000100359	SGSM3	chr22	+	40408932	40409372	40408932	40409018	40409339	40409372	167	181197229	13,25,18	306163133	13,9,5	470	149	0.00338722	0.0127076	0.815,0.714,0.801	0.882,0.852,0.894	-0.099
136	182	ENSG00000198089	SFI1	chr22	+	31604868	31606430	31604868	31604945	31606327	31606430	182	54,47,17	44,39,43	101,66,62	56,28,26	1531	149	1.35268e-05	9.01304e-05	0.107,0.105,0.037	0.149,0.187,0.188	-0.092
139	187	ENSG00000185686	PRAME	chr22	-	22556811	22557580	22556811	22556909	22557544	22557580	187	176213172	150131164	440312209	263148134	784	149	0.00368504	0.0136233	0.182,0.236,0.166	0.241,0.286,0.229	-0.057
147	197	ENSG00000070371	CLTCL1	chr22	-	19196265	19196656	19196265	19196415	19196488	19196656	197	17,14,17	70,88,73	50,22,24	78,37,32	222	149	9.75495e-08	9.81989e-07	0.14,0.096,0.135	0.301,0.285,0.335	-0.183
154	221	ENSG00000130244	FAM98C	chr19	+	38403337	38403694	38403337	38403486	38403559	38403694	221	13,14,11	189201182	15,12,11	72,52,55	222	149	1.65924e-05	0.000108445	0.044,0.045,0.039	0.123,0.134,0.118	-0.082
155	222	ENSG00000130244	FAM98C	chr19	+	38405518	38407077	38405518	38405635	38406909	38407077	222	36,39,52	117112135	83,53,61	82,47,40	1423	149	3.3662e-13	8.11087e-12	0.031,0.035,0.039	0.096,0.106,0.138	-0.078
184	257	ENSG00000167733	HSD11B1L	chr19	+	5684818	5685119	5684818	5684905	5684988	5685119	257	14,24,26	23,26,29	10,17,12	8,8,7	232	149	0.027279	0.076567	0.281,0.372,0.365	0.445,0.577,0.524	-0.176
195	277	ENSG00000104936	DMPK	chr19	-	45770970	45771396	45770970	45771056	45771349	45771396	277	15,24,33	83,72,87	69,31,38	75,43,30	442	149	9.34424e-09	1.16259e-07	0.057,0.101,0.113	0.237,0.196,0.299	-0.154
196	278	ENSG00000104936	DMPK	chr19	-	45770970	45771396	45770970	45771060	45771349	45771396	278	12,14,20	96,109,93	64,26,34	83,52,45	438	149	2.23932e-13	5.53201e-12	0.041,0.042,0.068	0.208,0.145,0.204	-0.135
198	280	ENSG00000105696	TMEM59L	chr19	+	18618154	18618492	18618154	18618272	18618374	18618492	280	17,8,7	68,73,65	17,12,11	47,34,28	251	149	0.00196689	0.00788483	0.129,0.061,0.06	0.177,0.173,0.189	-0.096
201	283	ENSG00000006015	REX1BD	chr19	+	18590853	18592336	18590853	18590933	18592088	18592336	283	46,32,43	1,2,2	124,54,41	1,0,0	1304	149	0.00209238	0.00831002	0.84,0.646,0.711	0.934,1.0,1.0	-0.246
225	311	ENSG00000104957	YJU2B	chr19	+	13758867	13759272	13758867	13759010	13759099	13759272	311	22,18,25	48,43,48	64,34,26	54,41,37	238	149	0.00190857	0.00766901	0.223,0.208,0.246	0.426,0.342,0.306	-0.132
228	315	ENSG00000160953	PWWP3A	chr19	+	1357008	1358464	1357008	1357094	1358393	1358464	315	94,104,82	50,57,66	336175182	65,31,35	1448	149	3.89688e-14	1.06241e-12	0.162,0.158,0.113	0.347,0.367,0.349	-0.21
233	322	ENSG00000196684	HSH2D	chr19	+	16152551	16153208	16152551	16152641	16153042	16153208	322	0,0,0	1,4,3	2,4,7	5,0,2	550	149	2.09801e-05	0.000134805	0.0,0.0,0.0	0.098,1.0,0.487	-0.528
236	325	ENSG00000129351	ILF3	chr19	+	10681218	10682192	10681218	10681329	10681992	10682192	325	500581420	137814201083	17101047958	1165777683	812	149	0	0	0.062,0.07,0.066	0.212,0.198,0.205	-0.139
241	331	ENSG00000129347	KRI1	chr19	-	10557551	10557895	10557551	10557682	10557768	10557895	331	18,32,29	122127106	85,42,51	190142102	235	149	0.000342608	0.00165921	0.086,0.138,0.148	0.221,0.158,0.241	-0.083
246	336	ENSG00000172009	THOP1	chr19	+	2807441	2808444	2807441	2807808	2808242	2808444	336	53,53,60	285253265	134,84,59	283159112	583	149	1.42593e-10	2.33996e-09	0.045,0.051,0.055	0.108,0.119,0.119	-0.065
300	405	ENSG00000161265	U2AF1L4	chr19	-	35744322	35744738	35744322	35744421	35744625	35744738	405	2,7,25	40,42,60	26,31,29	24,23,10	353	149	1.82222e-09	2.514e-08	0.021,0.066,0.15	0.314,0.363,0.55	-0.33
301	406	ENSG00000161265	U2AF1L4	chr19	-	35744322	35745187	35744322	35744421	35745124	35745187	406	20,54,48	19,18,24	87,68,57	18,12,8	852	149	0.000114904	0.00063105	0.155,0.344,0.259	0.458,0.498,0.555	-0.251
302	407	ENSG00000161265	U2AF1L4	chr19	-	35744322	35745187	35744322	35744738	35745124	35745187	407	20,49,29	6,12,22	65,42,31	12,5,3	535	149	0.00495935	0.017657	0.481,0.532,0.269	0.601,0.701,0.742	-0.254
303	408	ENSG00000115268	RPS15	chr19	+	1438806	1440253	1438806	1438892	1439960	1440253	408	184236206	20,13,18	216136103	8,4,3	1217	149	0.00190324	0.00765212	0.53,0.69,0.584	0.768,0.806,0.808	-0.193
310	417	ENSG00000104973	MED25	chr19	+	49836225	49836979	49836225	49836406	49836846	49836979	417	20,26,28	22,17,35	44,27,18	14,14,9	589	149	0.00242158	0.00948532	0.187,0.279,0.168	0.443,0.328,0.336	-0.158
327	441	ENSG00000271109	NA	chr19	-	34860173	34860715	34860173	34860302	34860533	34860715	441	6,9,6	0,3,2	13,11,4	2,0,1	380	149	0.0261468	0.0737692	1.0,0.541,0.541	0.718,1.0,0.611	-0.082
338	453	ENSG00000125731	SH2D3A	chr19	-	6754250	6754731	6754250	6754425	6754615	6754731	453	37,32,37	148146155	55,38,31	112,62,53	339	149	1.61401e-06	1.31641e-05	0.099,0.088,0.095	0.178,0.212,0.205	-0.104
355	475	ENSG00000130529	TRPM4	chr19	+	49188640	49189091	49188640	49188770	49188945	49189091	475	2,1,2	19,15,17	4,4,6	34,12,9	324	149	0.0261286	0.0737614	0.046,0.03,0.051	0.051,0.133,0.235	-0.097
365	493	ENSG00000249115	HAUS5	chr19	+	35619612	35620123	35619612	35619758	35620011	35620123	493	14,23,19	60,73,51	68,45,42	61,55,40	402	149	2.50306e-09	3.36512e-08	0.08,0.105,0.121	0.292,0.233,0.28	-0.166
375	509	ENSG00000064607	SUGP2	chr19	-	18994365	18995280	18994365	18994486	18995143	18995280	509	245240155	115121156	679378425	210,139,80	806	149	1.62747e-05	0.000106674	0.283,0.268,0.155	0.374,0.335,0.495	-0.166
378	514	ENSG00000064545	TMEM161A	chr19	-	19121307	19121668	19121307	19121421	19121524	19121668	514	28,24,33	396409374	63,37,24	323201152	252	149	4.38992e-08	4.69379e-07	0.04,0.034,0.05	0.103,0.098,0.085	-0.054
383	519	ENSG00000105726	ATP13A1	chr19	-	19647413	19647759	19647413	19647528	19647598	19647759	519	9,5,10	210159188	40,24,12	314152125	219	149	2.56745e-06	2.00103e-05	0.028,0.021,0.035	0.08,0.097,0.061	-0.051
389	525	ENSG00000160117	ANKLE1	chr19	+	17282655	17283002	17282655	17282761	17282863	17283002	525	1,5,0	23,25,29	15,5,5	27,14,15	251	149	1.74094e-05	0.000113352	0.025,0.106,0.0	0.248,0.175,0.165	-0.152
394	533	ENSG00000186204	CYP4F12	chr19	+	15680243	15680519	15680243	15680297	15680391	15680519	533	7,2,2	14,20,16	11,11,11	33,19,13	243	149	0.0189205	0.0564644	0.235,0.058,0.071	0.17,0.262,0.342	-0.137
395	534	ENSG00000186204	CYP4F12	chr19	+	15683492	15684882	15683492	15683763	15684815	15684882	534	14,10,8	27,21,16	57,42,17	41,22,14	1201	149	1.50667e-05	9.94225e-05	0.06,0.056,0.058	0.147,0.191,0.131	-0.098
410	553	ENSG00000196756	SNHG17	chr20	-	38421005	38422241	38421005	38421098	38422086	38422241	553	44,36,48	19,16,18	212105118	25,8,12	1137	149	7.59101e-09	9.584e-08	0.233,0.228,0.259	0.526,0.632,0.563	-0.334
411	554	ENSG00000196756	SNHG17	chr20	-	38421005	38422241	38421005	38421098	38422091	38422241	554	44,37,49	7,11,20	214106118	17,14,6	1142	149	0.00026427	0.00132971	0.451,0.305,0.242	0.622,0.497,0.72	-0.28
413	556	ENSG00000196756	SNHG17	chr20	-	38421005	38422368	38421005	38421098	38422290	38422368	556	56,45,56	22,19,32	240120135	35,31,9	1341	149	0.000148914	0.000794869	0.22,0.208,0.163	0.432,0.301,0.625	-0.256
416	559	ENSG00000196756	SNHG17	chr20	-	38426418	38427444	38426418	38426503	38427246	38427444	559	28,34,18	12,16,12	89,60,41	8,4,4	892	149	8.14465e-09	1.02264e-07	0.28,0.262,0.2	0.65,0.715,0.631	-0.418
425	571	ENSG00000174365	SNHG11	chr20	+	38450261	38450921	38450261	38450447	38450532	38450921	571	2,2,6	20,17,24	15,15,13	69,25,13	234	149	0.00431006	0.0156382	0.06,0.07,0.137	0.122,0.276,0.389	-0.173
429	583	ENSG00000061656	SPAG4	chr20	+	35617519	35617840	35617519	35617586	35617778	35617840	583	50,59,64	23,23,30	153115114	30,20,20	341	149	1.81176e-05	0.000117404	0.487,0.528,0.482	0.69,0.715,0.714	-0.207
430	584	ENSG00000061656	SPAG4	chr20	+	35618449	35618720	35618449	35618475	35618611	35618720	584	53,61,62	30,36,43	145100114	56,34,43	285	149	0.00370052	0.0136657	0.48,0.47,0.43	0.575,0.606,0.581	-0.127
452	614	ENSG00000026036	RTEL1-TNFRSF6B	chr20	+	63689749	63690210	63689749	63689865	63690086	63690210	614	7,5,5	47,51,47	31,9,12	65,34,39	370	149	4.40159e-05	0.000266078	0.057,0.038,0.041	0.161,0.096,0.11	-0.077
469	631	ENSG00000064601	CTSA	chr20	+	45894993	45897806	45894993	45897040	45897716	45897806	631	123118110	774794704	422319230	651431346	825	149	0	0	0.028,0.026,0.027	0.105,0.118,0.107	-0.083
472	635	ENSG00000064601	CTSA	chr20	+	45894993	45898109	45894993	45897806	45898004	45898109	635	77,80,65	866948820	212115104	830514410	347	149	0	0	0.037,0.035,0.033	0.099,0.088,0.098	-0.06
483	657	ENSG00000185513	L3MBTL1	chr20	+	43528656	43529368	43528656	43528745	43529263	43529368	657	14,12,4	16,5,6	43,30,13	13,10,5	667	149	0.00564088	0.0198053	0.164,0.349,0.13	0.425,0.401,0.367	-0.183
484	658	ENSG00000185513	L3MBTL1	chr20	+	43530283	43530889	43530283	43530419	43530797	43530889	658	5,7,3	2,4,5	34,16,30	8,4,4	527	149	0.00622697	0.0215753	0.414,0.331,0.145	0.546,0.531,0.68	-0.289
485	659	ENSG00000185513	L3MBTL1	chr20	+	43530283	43532924	43530283	43530419	43532772	43532924	659	24,28,18	8,6,5	154112119	6,5,10	2502	149	8.83222e-06	6.056e-05	0.152,0.217,0.177	0.605,0.572,0.415	-0.349
486	660	ENSG00000185513	L3MBTL1	chr20	+	43530283	43532924	43530283	43530889	43532772	43532924	660	20,23,16	6,6,2	124,98,95	11,3,5	2032	149	0.000809208	0.00358409	0.196,0.219,0.37	0.453,0.705,0.582	-0.318
487	661	ENSG00000185513	L3MBTL1	chr20	+	43534283	43534942	43534283	43534394	43534827	43534942	661	5,12,3	19,6,14	27,22,13	21,15,14	582	149	0.0180098	0.0540769	0.063,0.339,0.052	0.248,0.273,0.192	-0.086
496	673	ENSG00000130589	HELZ2	chr20	-	63570684	63573221	63570684	63570868	63572107	63573221	673	14,14,13	20,21,21	52,22,20	41,24,13	1388	149	0.0157409	0.0482379	0.07,0.067,0.062	0.12,0.09,0.142	-0.051
500	679	ENSG00000088340	FER1L4	chr20	-	35559340	35560638	35559340	35559627	35560122	35560638	679	1,1,1	2,1,5	22,4,18	8,4,5	644	149	5.4977e-05	0.000326003	0.104,0.188,0.044	0.389,0.188,0.454	-0.232
504	683	ENSG00000215440	NPEPL1	chr20	+	58713419	58714093	58713419	58713543	58713916	58714093	683	16,37,31	148162143	90,71,54	189,102,73	522	149	3.82694e-13	9.0615e-12	0.03,0.061,0.058	0.12,0.166,0.174	-0.104
505	684	ENSG00000171703	TCEA2	chr20	+	64069764	64070414	64069764	64069821	64070259	64070414	684	27,26,26	88,90,80	75,49,38	134,69,78	587	149	0.000318937	0.00156788	0.072,0.068,0.076	0.124,0.153,0.11	-0.057
509	688	ENSG00000198276	UCKL1	chr20	-	63945804	63946267	63945804	63945975	63946160	63946267	688	18,25,22	150189217	56,32,26	207128104	334	149	1.47052e-05	9.73189e-05	0.051,0.056,0.043	0.108,0.1,0.1	-0.053
516	699	ENSG00000080189	SLC35C2	chr20	-	46349527	46350890	46349527	46350524	46350760	46350890	699	13,21,13	167148178	74,39,26	183,129,88	385	149	1.10455e-11	2.11721e-10	0.029,0.052,0.027	0.135,0.105,0.103	-0.078
539	737	ENSG00000124155	PIGT	chr20	+	45416516	45418979	45416516	45416694	45418771	45418979	737	16,19,20	3,8,3	56,33,30	5,4,2	2226	149	0.0190927	0.0568791	0.263,0.137,0.309	0.428,0.356,0.501	-0.192
547	747	ENSG00000173482	PTPRM	chr18	+	8376461	8378414	8376461	8376597	8378264	8378414	747	44,63,64	194183177	718426465	170,109,91	1816	149	0	0	0.018,0.027,0.029	0.257,0.243,0.295	-0.24
559	760	ENSG00000101782	RIOK3	chr18	+	23477005	23477268	23477005	23477086	23477178	23477268	760	23,33,34	243313344	94,59,63	273137168	241	149	0	0	0.055,0.061,0.058	0.176,0.21,0.188	-0.133
560	763	ENSG00000105426	PTPRS	chr19	-	5218419	5219467	5218419	5218532	5219309	5219467	763	41,20,41	178166167	109,98,64	231130144	926	149	3.5168e-11	6.28341e-10	0.036,0.019,0.038	0.071,0.108,0.067	-0.051
563	767	ENSG00000154889	MPPE1	chr18	-	11886498	11886778	11886498	11886621	11886712	11886778	767	9,6,9	53,78,81	34,19,14	70,50,49	240	149	8.18538e-07	7.05885e-06	0.095,0.046,0.065	0.232,0.191,0.151	-0.123
565	771	ENSG00000163597	SNHG16	chr17	+	76557969	76558600	76557969	76558279	76558373	76558600	771	8,14,16	46,30,41	30,17,13	9,3,8	243	149	2.41754e-09	3.25654e-08	0.096,0.222,0.193	0.671,0.777,0.499	-0.479
567	773	ENSG00000163597	SNHG16	chr17	+	76558373	76559043	76558373	76558600	76558944	76559043	773	38,19,28	44,71,57	83,27,50	32,20,14	493	149	2.08139e-08	2.39377e-07	0.207,0.075,0.129	0.439,0.29,0.519	-0.279
577	788	ENSG00000267080	ASB16-AS1	chr17	-	44181622	44183093	44181622	44181720	44182929	44183093	788	91,84,79	22,26,25	228183122	20,13,19	1358	149	1.87739e-05	0.000121083	0.312,0.262,0.257	0.556,0.607,0.413	-0.248
578	789	ENSG00000267080	ASB16-AS1	chr17	-	44181622	44183093	44181622	44181741	44182929	44183093	789	88,82,75	6,5,4	226182122	4,4,2	1337	149	0.003808	0.0140022	0.62,0.646,0.676	0.863,0.835,0.872	-0.209
584	795	ENSG00000173821	RNF213	chr17	+	80381546	80383070	80381546	80381727	80382978	80383070	795	37,33,50	31,40,40	243142166	87,58,50	1400	149	2.11559e-08	2.42903e-07	0.113,0.081,0.117	0.229,0.207,0.261	-0.129
589	801	ENSG00000091536	MYO15A	chr17	+	18159274	18160017	18159274	18159347	18159934	18160017	801	0,0,0	1,2,1	3,5,6	0,2,1	736	149	1.11945e-06	9.35337e-06	0.0,0.0,0.0	1.0,0.336,0.548	-0.628
590	802	ENSG00000196535	MYO18A	chr17	-	29096760	29097350	29096760	29096915	29097222	29097350	802	27,21,29	99,91,103	78,57,28	156,85,77	456	149	0.000140987	0.000756686	0.082,0.07,0.084	0.14,0.18,0.106	-0.063
592	806	ENSG00000131899	LLGL1	chr17	+	18235469	18236760	18235469	18235537	18236606	18236760	806	7,9,9	106,107,98	89,42,22	136,54,59	1218	149	0	0	0.008,0.01,0.011	0.074,0.087,0.044	-0.059
593	807	ENSG00000131899	LLGL1	chr17	+	18236834	18237773	18236834	18236939	18237480	18237773	807	15,18,15	122129113	50,35,35	145,83,66	690	149	5.78788e-09	7.48705e-08	0.026,0.029,0.028	0.069,0.083,0.103	-0.057
608	828	ENSG00000169718	DUS1L	chr17	-	82058340	82058818	82058340	82058408	82058780	82058818	828	151127161	74114103	259183122	110,66,50	521	149	0.00125796	0.00534341	0.369,0.242,0.309	0.402,0.442,0.411	-0.112
609	829	ENSG00000169718	DUS1L	chr17	-	82058340	82058818	82058340	82058416	82058780	82058818	829	121,95,133	400410407	234163103	413248224	513	149	6.92131e-09	8.80345e-08	0.081,0.063,0.087	0.141,0.16,0.118	-0.063
613	833	ENSG00000169733	RFNG	chr17	-	82049676	82050006	82049676	82049842	82049917	82050006	833	44,34,36	190202239	75,45,42	168,104,81	224	149	6.05247e-09	7.78517e-08	0.133,0.101,0.091	0.229,0.223,0.256	-0.128
614	834	ENSG00000169733	RFNG	chr17	-	82049676	82050555	82049676	82050006	82050401	82050555	834	90,71,80	162176178	212101114	149,93,70	544	149	2.66454e-15	8.36395e-14	0.132,0.099,0.11	0.28,0.229,0.308	-0.159
616	836	ENSG00000169733	RFNG	chr17	-	82050661	82051342	82050661	82050764	82051293	82051342	836	77,77,89	105102124	116,71,62	83,53,39	678	149	1.67717e-05	0.000109512	0.139,0.142,0.136	0.235,0.227,0.259	-0.101
618	840	ENSG00000170703	TTLL6	chr17	-	48803890	48804991	48803890	48803928	48804771	48804991	840	18,38,33	12,9,10	128,69,77	10,7,7	992	149	1.84794e-05	0.000119409	0.184,0.388,0.331	0.658,0.597,0.623	-0.325
631	861	ENSG00000167861	HID1	chr17	-	74962964	74964632	74962964	74963081	74964482	74964632	861	78,78,80	1,9,1	81,54,45	1,0,0	1550	149	8.09792e-05	0.000460632	0.882,0.454,0.885	0.886,1.0,1.0	-0.222
635	866	ENSG00000005961	ITGA2B	chr17	-	44380599	44381061	44380599	44380645	44380878	44381061	866	6,6,1	14,19,16	22,18,4	28,15,9	382	149	0.00128158	0.00543363	0.143,0.11,0.024	0.235,0.319,0.148	-0.142
636	867	ENSG00000005961	ITGA2B	chr17	-	44383937	44384138	44383937	44383946	44384084	44384138	867	3,0,1	10,11,5	8,3,8	20,7,14	287	149	0.00463651	0.0166812	0.135,0.0,0.094	0.172,0.182,0.229	-0.118
644	882	ENSG00000108821	COL1A1	chr17	-	50186639	50187122	50186639	50186922	50187014	50187122	882	3,2,3	37,44,52	16,17,9	111,51,51	241	149	0.000206268	0.00106467	0.048,0.027,0.034	0.082,0.171,0.098	-0.081
647	886	ENSG00000129197	RPAIN	chr17	+	5425970	5426299	5425970	5426082	5426235	5426299	886	32,29,35	195205229	69,43,36	186103100	302	149	3.55294e-08	3.89004e-07	0.075,0.065,0.07	0.155,0.171,0.151	-0.089
652	891	ENSG00000073350	LLGL2	chr17	+	75574452	75574668	75574452	75574495	75574609	75574668	891	20,10,10	83,94,106	42,8,14	101,53,49	263	149	0.00150888	0.00622006	0.12,0.057,0.051	0.191,0.079,0.139	-0.06
655	894	ENSG00000182173	TSEN54	chr17	+	75521408	75522333	75521408	75521510	75521704	75522333	894	33,30,30	258302251	62,40,25	193139120	343	149	1.71231e-07	1.66439e-06	0.053,0.041,0.049	0.122,0.111,0.083	-0.058
659	898	ENSG00000182173	TSEN54	chr17	+	75521408	75523335	75521408	75522333	75523274	75523335	898	147166185	81,96,58	254148136	83,53,43	1090	149	0.033789	0.0919699	0.199,0.191,0.304	0.295,0.276,0.302	-0.06
661	900	ENSG00000182173	TSEN54	chr17	+	75521704	75523335	75521704	75522521	75523274	75523335	900	87,98,112	38,37,13	200114110	11,8,5	902	149	3.29491e-06	2.50802e-05	0.274,0.304,0.587	0.75,0.702,0.784	-0.357
667	906	ENSG00000214087	ARL16	chr17	-	81682033	81683126	81682033	81682149	81683012	81683126	906	115,105,90	210237296	218156115	144,102,91	1012	149	0	0	0.075,0.061,0.043	0.182,0.184,0.157	-0.115
668	907	ENSG00000214087	ARL16	chr17	-	81682033	81683126	81682033	81682675	81683012	81683126	907	35,35,25	35,31,33	62,43,39	49,26,21	486	149	0.0285884	0.079719	0.235,0.257,0.188	0.279,0.336,0.363	-0.099
695	939	ENSG00000185269	NOTUM	chr17	-	81958934	81959566	81958934	81958995	81959470	81959566	939	8,7,8	41,60,73	13,9,13	21,8,24	624	149	8.09213e-07	6.99172e-06	0.045,0.027,0.026	0.129,0.212,0.115	-0.119
700	948	ENSG00000100038	TOP3B	chr22	-	21959131	21959736	21959131	21959232	21959586	21959736	948	12,11,9	22,38,27	42,32,33	67,36,27	503	149	0.000716034	0.00320047	0.139,0.079,0.09	0.157,0.208,0.266	-0.108
713	962	ENSG00000131470	PSMC3IP	chr17	-	42573477	42574210	42573477	42573623	42574098	42574210	962	57,72,43	338370453	135,103,93	289204154	624	149	0	0	0.039,0.044,0.022	0.1,0.108,0.126	-0.076
717	966	ENSG00000141503	MINK1	chr17	+	4890221	4890735	4890221	4890308	4890516	4890735	966	16,10,22	5,5,0	54,33,17	0,2,1	357	149	0.00083307	0.00367868	0.572,0.455,1.0	1.0,0.873,0.876	-0.241
720	969	ENSG00000129219	PLD2	chr17	+	4818001	4818385	4818001	4818106	4818296	4818385	969	3,5,10	67,67,70	52,25,17	76,27,37	339	149	2.05391e-14	5.85622e-13	0.019,0.032,0.059	0.231,0.289,0.168	-0.193
725	975	ENSG00000213339	QTRT1	chr19	+	10701949	10702254	10701949	10702018	10702115	10702254	975	18,18,29	126131127	41,26,19	129,68,52	246	149	0.000325796	0.00159358	0.08,0.077,0.122	0.161,0.188,0.181	-0.084
727	977	ENSG00000213339	QTRT1	chr19	+	10712160	10712628	10712160	10712299	10712552	10712628	977	53,44,38	113116127	144,78,88	105,54,49	402	149	0	0	0.148,0.123,0.1	0.337,0.349,0.4	-0.238
733	985	ENSG00000125447	GGA3	chr17	-	75240341	75241057	75240341	75240412	75240811	75241057	985	8,13,13	35,39,26	51,30,25	58,35,31	548	149	8.8263e-05	0.000499067	0.059,0.083,0.12	0.193,0.189,0.18	-0.1
734	986	ENSG00000125447	GGA3	chr17	-	75241399	75241696	75241399	75241516	75241614	75241696	986	7,5,2	62,50,48	20,19,15	125,60,51	247	149	0.000447889	0.00210523	0.064,0.057,0.025	0.088,0.16,0.151	-0.084
736	988	ENSG00000125450	NUP85	chr17	+	75234636	75235201	75234636	75234788	75235099	75235201	988	33,53,45	223226176	126,71,51	244125133	460	149	6.55258e-09	8.36555e-08	0.046,0.071,0.076	0.143,0.155,0.11	-0.072
740	992	ENSG00000185359	HGS	chr17	+	81694814	81695067	81694814	81694853	81694923	81695067	992	12,11,12	190231205	53,32,26	208133102	219	149	1.7808e-13	4.46374e-12	0.041,0.031,0.038	0.148,0.141,0.148	-0.109
742	995	ENSG00000185359	HGS	chr17	+	81695785	81696529	81695785	81695999	81696356	81696529	995	6,15,13	159202201	62,31,23	213106100	506	149	1.18683e-13	3.0304e-12	0.011,0.021,0.019	0.079,0.079,0.063	-0.057
749	1003	ENSG00000141295	SCRN2	chr17	-	47837691	47838450	47837691	47838002	47838269	47838450	1003	92,94,104	115124170	140,81,58	99,37,34	416	149	6.15496e-08	6.38158e-07	0.223,0.214,0.18	0.336,0.439,0.379	-0.179
750	1004	ENSG00000141294	LRRC46	chr17	+	47834424	47835399	47834424	47834533	47835352	47835399	1004	0,2,1	5,7,5	9,2,4	5,2,6	968	149	0.000268481	0.00134792	0.0,0.042,0.03	0.217,0.133,0.093	-0.124
751	1006	ENSG00000006025	OSBPL7	chr17	-	47816106	47816482	47816106	47816202	47816387	47816482	1006	0,5,1	11,14,18	13,6,2	24,8,10	334	149	0.00277549	0.010676	0.0,0.137,0.024	0.195,0.251,0.082	-0.122
753	1008	ENSG00000136490	LIMD2	chr17	-	63698798	63699069	63698798	63698938	63699027	63699069	1008	1,0,0	13,7,9	4,3,3	12,7,8	238	149	7.36191e-05	0.000423341	0.046,0.0,0.0	0.173,0.212,0.19	-0.176
769	1024	ENSG00000109103	UNC119	chr17	-	28546707	28547849	28546707	28547409	28547676	28547849	1024	140143129	254297320	138,104,89	265144107	416	149	0.00914119	0.0301026	0.165,0.147,0.126	0.157,0.206,0.23	-0.052
770	1025	ENSG00000011143	MKS1	chr17	-	58206464	58207218	58206464	58206547	58207084	58207218	1025	11,14,10	33,40,43	63,28,23	39,23,20	686	149	2.4313e-10	3.80718e-09	0.068,0.071,0.048	0.26,0.209,0.2	-0.161
772	1027	ENSG00000011143	MKS1	chr17	-	58207084	58208001	58207084	58207218	58207893	58208001	1027	20,15,19	34,33,40	66,38,42	55,20,30	824	149	2.36573e-06	1.86077e-05	0.096,0.076,0.079	0.178,0.256,0.202	-0.128
775	1031	ENSG00000011143	MKS1	chr17	-	58211759	58213090	58211759	58212434	58212981	58213090	1031	7,4,4	62,45,65	24,13,16	67,34,33	696	149	1.62613e-07	1.59139e-06	0.024,0.019,0.013	0.071,0.076,0.094	-0.062
783	1040	ENSG00000181038	METTL23	chr17	+	76732977	76733377	76732977	76733215	76733292	76733377	1040	22,19,38	247279352	47,42,31	280179166	226	149	8.47186e-06	5.84404e-05	0.055,0.043,0.066	0.1,0.134,0.11	-0.06
794	1055	ENSG00000215041	NEURL4	chr17	-	7318268	7318674	7318268	7318356	7318494	7318674	1055	1,4,5	44,44,43	30,20,12	94,68,51	287	149	6.54829e-06	4.65316e-05	0.012,0.045,0.057	0.142,0.132,0.109	-0.09
795	1056	ENSG00000215041	NEURL4	chr17	-	7321559	7322010	7321559	7321787	7321864	7322010	1056	0,1,3	49,48,46	22,9,7	108,64,63	226	149	2.01915e-06	1.61038e-05	0.0,0.014,0.041	0.118,0.085,0.068	-0.072
799	1060	ENSG00000132522	GPS2	chr17	-	7313567	7313988	7313567	7313721	7313905	7313988	1060	28,26,40	192207238	105,50,54	318152142	333	149	5.4597e-08	5.71265e-07	0.061,0.053,0.07	0.129,0.128,0.145	-0.073
808	1069	ENSG00000129667	RHBDF2	chr17	-	76487711	76488132	76487711	76487851	76487973	76488132	1069	5,7,9	1,5,1	19,5,5	0,3,0	271	149	0.031335	0.0865316	0.733,0.435,0.832	1.0,0.478,1.0	-0.159
809	1073	ENSG00000176170	SPHK1	chr17	+	76385450	76386137	76385450	76385654	76385984	76386137	1073	69,82,75	117,93,83	103,87,61	79,69,52	479	149	0.00166554	0.00680195	0.155,0.215,0.219	0.289,0.282,0.267	-0.083
811	1075	ENSG00000178971	CTC1	chr17	-	8229141	8229446	8229141	8229206	8229301	8229446	1075	10,9,11	24,34,27	31,21,19	48,19,22	244	149	0.00202329	0.00806368	0.203,0.139,0.199	0.283,0.403,0.345	-0.163
814	1078	ENSG00000178971	CTC1	chr17	-	8229890	8230468	8229890	8229968	8230293	8230468	1078	11,11,16	44,39,34	36,26,15	55,46,17	474	149	0.003368	0.0126425	0.073,0.081,0.129	0.171,0.151,0.217	-0.085
817	1081	ENSG00000179029	TMEM107	chr17	-	8175756	8176026	8175756	8175875	8175958	8176026	1081	19,18,18	19,12,14	26,20,14	10,1,7	232	149	0.0106601	0.0344696	0.391,0.491,0.452	0.625,0.928,0.562	-0.26
819	1084	ENSG00000170037	CNTROB	chr17	+	7944122	7944638	7944122	7944248	7944475	7944638	1084	18,23,19	24,36,33	76,23,33	43,13,12	376	149	4.82561e-06	3.52419e-05	0.229,0.202,0.186	0.412,0.412,0.521	-0.243
823	1088	ENSG00000187838	PLSCR3	chr17	-	7393143	7393509	7393143	7393364	7393466	7393509	1088	25,15,21	120108108	43,13,19	73,41,30	251	149	6.07393e-06	4.34769e-05	0.11,0.076,0.103	0.259,0.158,0.273	-0.134
824	1089	ENSG00000187838	PLSCR3	chr17	-	7393600	7394159	7393600	7393836	7394103	7394159	1089	12,8,12	64,73,101	27,11,14	51,36,27	416	149	3.19945e-06	2.44898e-05	0.063,0.038,0.041	0.159,0.099,0.157	-0.091
832	1107	ENSG00000083290	ULK2	chr17	-	19770829	19776407	19770829	19771067	19776308	19776407	1107	111,114,92	10,11,6	181,80,113	4,3,4	5390	149	0.00375156	0.0138318	0.235,0.223,0.298	0.556,0.424,0.438	-0.221
848	1125	ENSG00000141527	CARD14	chr17	+	80188376	80189872	80188376	80188544	80189752	80189872	1125	0,1,2	1,2,4	3,2,2	1,1,1	1357	149	0.0220691	0.0642906	0.0,0.052,0.052	0.248,0.18,0.18	-0.168
850	1127	ENSG00000172794	RAB37	chr17	+	74745007	74747334	74745007	74745084	74745305	74747334	1127	0,2,2	22,21,21	6,3,5	9,6,4	370	149	5.28239e-06	3.82512e-05	0.0,0.037,0.037	0.212,0.168,0.335	-0.214
852	1132	ENSG00000173818	ENDOV	chr17	+	80429772	80430343	80429772	80429831	80430040	80430343	1132	40,29,43	10,5,9	66,34,37	7,2,3	358	149	0.0106148	0.03436	0.625,0.707,0.665	0.797,0.876,0.837	-0.171
855	1135	ENSG00000182087	TMEM259	chr19	-	1011579	1011798	1011579	1011612	1011740	1011798	1135	207171208	84,82,98	318193156	98,68,54	277	149	0.0231161	0.0669418	0.57,0.529,0.533	0.636,0.604,0.608	-0.072
857	1137	ENSG00000182087	TMEM259	chr19	-	1012065	1012573	1012065	1012188	1012462	1012573	1137	116106110	338391400	293163116	460242188	423	149	1.90887e-11	3.54957e-10	0.108,0.087,0.088	0.183,0.192,0.179	-0.09
867	1149	ENSG00000006282	SPATA20	chr17	+	50549984	50550312	50549984	50550115	50550207	50550312	1149	20,36,10	139109117	44,23,23	125,73,52	241	149	0.000802596	0.0035571	0.082,0.17,0.05	0.179,0.163,0.215	-0.085
874	1157	ENSG00000108846	ABCC3	chr17	+	50656701	50658207	50656701	50656827	50658081	50658207	1157	11,9,6	21,17,24	46,29,29	35,28,22	298	149	7.87996e-05	0.00044973	0.208,0.209,0.111	0.397,0.341,0.397	-0.202
889	1184	ENSG00000161395	PGAP3	chr17	-	39673513	39674054	39673513	39673650	39673992	39674054	1184	8,8,4	10,8,6	25,14,7	10,3,5	491	149	0.0103239	0.0335613	0.195,0.233,0.168	0.431,0.586,0.298	-0.24
890	1186	ENSG00000141738	GRB7	chr17	+	39742565	39743054	39742565	39742716	39742897	39743054	1186	36,36,28	97,94,109	43,33,31	69,25,31	330	149	6.82679e-06	4.81109e-05	0.144,0.147,0.104	0.22,0.373,0.311	-0.17
905	1204	ENSG00000125122	LRRC29	chr16	-	67207138	67207773	67207138	67207504	67207598	67207773	1204	4,4,7	2,2,12	10,4,4	3,0,1	243	149	0.00744138	0.0251464	0.551,0.551,0.263	0.671,1.0,0.71	-0.339
907	1206	ENSG00000245694	CRNDE	chr16	-	54923584	54925213	54923584	54923650	54925100	54925213	1206	37,45,41	153131157	158,117,93	127,106,80	1599	149	0	0	0.022,0.031,0.024	0.104,0.093,0.098	-0.073
908	1207	ENSG00000260565	ERVK13-1	chr16	-	2660361	2663407	2660361	2661381	2663083	2663407	1207	78,125,64	27,23,38	545395299	28,20,19	1851	149	9.99201e-16	3.25597e-14	0.189,0.304,0.119	0.61,0.614,0.559	-0.39
914	1215	ENSG00000103034	NDRG4	chr16	+	58508961	58509189	58508961	58509009	58509153	58509189	1215	1,3,3	9,9,7	12,6,6	9,1,1	293	149	6.13802e-05	0.00035961	0.053,0.145,0.179	0.404,0.753,0.753	-0.511
917	1221	ENSG00000103197	TSC2	chr16	+	2060669	2062008	2060669	2060813	2061870	2062008	1221	11,14,7	72,67,50	52,41,32	106,52,52	1206	149	5.69944e-09	7.40062e-08	0.019,0.025,0.017	0.057,0.089,0.071	-0.052
924	1230	ENSG00000205084	TMEM231	chr16	-	75555803	75556238	75555803	75555973	75556070	75556238	1230	6,3,11	19,21,32	10,3,8	16,5,7	246	149	0.0164335	0.0500465	0.161,0.08,0.172	0.275,0.267,0.409	-0.179
926	1234	ENSG00000123815	COQ8B	chr19	-	40700309	40702693	40700309	40700451	40702599	40702693	1234	36,29,18	67,84,59	106,49,59	57,31,27	2297	149	1.11022e-16	4.04109e-15	0.034,0.022,0.019	0.108,0.093,0.124	-0.083
932	1243	ENSG00000182310	SPACA6	chr19	+	51704029	51704480	51704029	51704186	51704269	51704480	1243	0,3,6	35,30,41	11,4,6	21,22,14	232	149	0.000330557	0.00161067	0.0,0.06,0.086	0.252,0.105,0.216	-0.142
944	1263	ENSG00000008517	IL32	chr16	+	3065639	3065826	3065639	3065687	3065783	3065826	1263	2,3,3	6,3,4	2,4,2	0,0,2	245	149	0.00028435	0.00141926	0.169,0.378,0.313	1.0,1.0,0.378	-0.506
962	1281	ENSG00000102878	HSF4	chr16	+	67167119	67167599	67167119	67167222	67167474	67167599	1281	4,8,5	7,5,6	34,25,36	9,5,6	401	149	8.8721e-05	0.000500922	0.175,0.373,0.236	0.584,0.65,0.69	-0.38
974	1295	ENSG00000125124	BBS2	chr16	-	56498436	56502456	56498436	56501497	56502316	56502456	1295	39,29,39	212279299	132,97,74	225154141	968	149	0	0	0.028,0.016,0.02	0.083,0.088,0.075	-0.061
976	1299	ENSG00000125124	BBS2	chr16	-	56498436	56502808	56498436	56502456	56502672	56502808	1299	8,7,15	197248246	37,28,26	193127100	365	149	9.32587e-14	2.40819e-12	0.016,0.011,0.024	0.073,0.083,0.096	-0.067
1000	1334	ENSG00000103202	NME4	chr16	+	398207	399123	398207	398394	398989	399123	1334	77,85,83	26,35,42	161,107,61	20,10,7	744	149	9.84465e-10	1.41527e-08	0.372,0.327,0.284	0.617,0.682,0.636	-0.317
1003	1339	ENSG00000090581	GNPTG	chr16	+	1352101	1352306	1352101	1352159	1352238	1352306	1339	17,20,22	90115152	37,20,13	70,55,57	228	149	0.000338696	0.00164259	0.11,0.102,0.086	0.257,0.192,0.13	-0.094
1004	1340	ENSG00000090581	GNPTG	chr16	+	1362205	1362742	1362205	1362320	1362451	1362742	1340	30,50,26	79,92,124	100,53,42	77,36,32	280	149	2.54263e-12	5.46812e-11	0.168,0.224,0.1	0.409,0.439,0.411	-0.256
1005	1341	ENSG00000090581	GNPTG	chr16	+	1362451	1362742	1362451	1362534	1362610	1362742	1341	10,15,17	102112114	36,22,18	89,47,37	225	149	2.90086e-08	3.22773e-07	0.061,0.081,0.09	0.211,0.237,0.244	-0.153
1008	1345	ENSG00000103042	SLC38A7	chr16	-	58675939	58676346	58675939	58676054	58676288	58676346	1345	5,4,4	26,24,17	23,12,8	37,22,20	383	149	0.00120376	0.00514192	0.07,0.061,0.084	0.195,0.175,0.135	-0.097
1026	1369	ENSG00000007516	BAIAP3	chr16	+	1344021	1344317	1344021	1344146	1344226	1344317	1369	1,2,3	3,9,9	6,7,5	10,8,4	229	149	0.019552	0.0578194	0.178,0.126,0.178	0.281,0.363,0.449	-0.204
1027	1370	ENSG00000226686	LINC01535	chr19	+	37256187	37256519	37256187	37256229	37256398	37256519	1370	2,4,0	2,2,4	3,2,4	0,3,0	318	149	0.00453096	0.016353	0.319,0.484,0.0	1.0,0.238,1.0	-0.478
1032	1378	ENSG00000168701	TMEM208	chr16	+	67228494	67228881	67228494	67228657	67228796	67228881	1378	16,13,16	35,34,33	29,27,16	22,19,16	288	149	4.92659e-05	0.000294691	0.191,0.165,0.201	0.405,0.424,0.341	-0.204
1036	1382	ENSG00000205250	E2F4	chr16	+	67192760	67193170	67192760	67192870	67193008	67193170	1382	27,26,20	204173199	97,56,51	265175146	287	149	6.27396e-10	9.21303e-09	0.064,0.072,0.05	0.16,0.142,0.154	-0.09
1042	1388	ENSG00000103051	COG4	chr16	-	70508405	70509388	70508405	70508464	70509230	70509388	1388	21,13,19	330310281	133,66,67	259148126	915	149	0	0	0.01,0.007,0.011	0.077,0.068,0.08	-0.066
1044	1390	ENSG00000141002	TCF25	chr16	+	89904117	89905096	89904117	89904205	89904937	89905096	1390	50,45,68	177160166	188,132,89	228153109	881	149	4.08229e-12	8.43961e-11	0.046,0.045,0.065	0.122,0.127,0.121	-0.071
1054	1402	ENSG00000185324	CDK10	chr16	+	89693273	89694232	89693273	89693467	89694172	89694232	1402	73,58,101	41,33,43	330185162	81,29,47	854	149	3.57257e-05	0.00021906	0.237,0.235,0.291	0.415,0.527,0.376	-0.185
1061	1413	ENSG00000197912	SPG7	chr16	+	89545871	89546760	89545871	89546030	89546657	89546760	1413	9,9,12	0,1,3	10,15,12	0,0,1	776	149	0.019012	0.0567023	1.0,0.633,0.434	1.0,1.0,0.697	-0.21
1066	1419	ENSG00000197912	SPG7	chr16	+	89554485	89557747	89554485	89556085	89556886	89557747	1419	5,6,2	8,11,15	24,8,9	8,10,2	950	149	0.000224605	0.00115129	0.089,0.079,0.02	0.32,0.111,0.414	-0.219
1075	1434	ENSG00000103067	ESRP2	chr16	-	68232576	68232815	68232576	68232687	68232760	68232815	1434	13,15,19	173151151	68,32,25	216125116	222	149	1.41906e-07	1.3932e-06	0.048,0.063,0.078	0.174,0.147,0.126	-0.086
1077	1436	ENSG00000214078	CPNE1	chr20	-	35626043	35626803	35626043	35626381	35626562	35626803	1436	54,49,62	2,4,5	166,118,92	3,3,0	330	149	0.00446852	0.0161533	0.924,0.847,0.848	0.962,0.947,1.0	-0.097
1078	1437	ENSG00000214078	CPNE1	chr20	-	35626043	35626803	35626043	35626381	35626566	35626803	1437	56,55,65	542542467	171,121,94	397208205	334	149	0	0	0.044,0.043,0.058	0.161,0.206,0.17	-0.131
1082	1442	ENSG00000007384	RHBDF1	chr16	-	58973	59349	58973	59127	59248	59349	1442	5,5,3	29,31,35	18,20,14	43,31,27	270	149	1.29615e-05	8.67013e-05	0.087,0.082,0.045	0.188,0.263,0.222	-0.153
1090	1451	ENSG00000157353	FCSK	chr16	+	70466881	70467471	70466881	70466954	70467373	70467471	1451	23,34,18	27,25,25	46,35,19	27,19,15	568	149	0.0331167	0.0906108	0.183,0.263,0.159	0.309,0.326,0.249	-0.093
1092	1453	ENSG00000157353	FCSK	chr16	+	70466881	70467966	70466881	70467471	70467885	70467966	1453	22,10,20	35,25,22	57,26,15	33,14,16	563	149	0.00101277	0.00440024	0.143,0.096,0.194	0.314,0.33,0.199	-0.137
1103	1469	ENSG00000102886	GDPD3	chr16	-	30112657	30113064	30112657	30112793	30113021	30113064	1469	3,2,0	14,14,19	10,2,4	14,10,12	377	149	0.00215631	0.00854407	0.078,0.053,0.0	0.22,0.073,0.116	-0.093
1113	1484	ENSG00000196118	CCDC189	chr16	-	30759011	30759247	30759011	30759101	30759177	30759247	1484	6,3,2	13,20,17	12,6,1	12,2,5	225	149	0.0192582	0.0572476	0.234,0.09,0.072	0.398,0.665,0.117	-0.261
1115	1486	ENSG00000196118	CCDC189	chr16	-	30759341	30759724	30759341	30759557	30759653	30759724	1486	11,15,13	13,3,10	18,23,10	5,1,3	245	149	0.0147637	0.045652	0.34,0.753,0.442	0.686,0.933,0.67	-0.251
1123	1494	ENSG00000131652	THOC6	chr16	+	3025923	3026288	3025923	3026166	3026250	3026288	1494	8,17,17	207228247	35,18,24	247136131	233	149	2.07853e-05	0.000133678	0.024,0.046,0.042	0.083,0.078,0.105	-0.051
1133	1509	ENSG00000158805	ZNF276	chr16	+	89723136	89723709	89723136	89723183	89723278	89723709	1509	5,5,12	3,4,7	29,20,14	3,1,3	244	149	0.000322807	0.00158236	0.504,0.433,0.511	0.855,0.924,0.74	-0.357
1137	1513	ENSG00000099999	RNF215	chr22	-	30379481	30379780	30379481	30379622	30379710	30379780	1513	28,43,27	81,92,96	69,34,41	83,31,36	237	149	8.97327e-08	9.12394e-07	0.179,0.227,0.15	0.343,0.408,0.417	-0.204
1139	1515	ENSG00000167508	MVD	chr16	-	88657435	88658029	88657435	88657582	88657914	88658029	1515	26,27,37	328328305	103,68,48	301188154	481	149	0	0	0.024,0.025,0.036	0.096,0.101,0.088	-0.067
1141	1518	ENSG00000102977	ACD	chr16	-	67658927	67659613	67658927	67659079	67659536	67659613	1518	38,49,59	7,9,10	87,44,38	5,3,0	606	149	0.000556053	0.00255717	0.572,0.572,0.592	0.811,0.783,1.0	-0.286
1147	1525	ENSG00000261884	NA	chr16	-	67934796	67935478	67934796	67934948	67935295	67935478	1525	16,11,16	23,22,26	42,18,18	24,7,11	496	149	6.50384e-05	0.000379418	0.173,0.131,0.156	0.345,0.436,0.33	-0.217
1151	1529	ENSG00000077235	GTF3C1	chr16	-	27463540	27464836	27463540	27463592	27464319	27464836	1529	11,10,26	39,43,34	91,43,65	34,25,23	876	149	3.88578e-15	1.19239e-13	0.046,0.038,0.115	0.313,0.226,0.325	-0.222
1158	1540	ENSG00000141646	SMAD4	chr18	+	51076637	51077419	51076637	51076776	51077306	51077419	1540	10,10,14	8,4,8	20,20,25	4,4,7	679	149	0.0161018	0.0491896	0.215,0.354,0.277	0.523,0.523,0.439	-0.213
1164	1548	ENSG00000140983	RHOT2	chr16	+	668131	668411	668131	668236	668352	668411	1548	18,15,15	241241297	51,37,29	331200152	265	149	4.45662e-08	4.75767e-07	0.04,0.034,0.028	0.08,0.094,0.097	-0.056
1169	1554	ENSG00000140983	RHOT2	chr16	+	668655	670175	668655	668699	670122	670175	1554	70,57,70	40,36,34	189,108,98	19,10,19	1572	149	4.83345e-10	7.28531e-09	0.142,0.13,0.163	0.485,0.506,0.328	-0.295
1173	1558	ENSG00000140983	RHOT2	chr16	+	670891	671203	670891	671000	671082	671203	1558	117139144	139126122	213150114	156,81,70	231	149	0.0015737	0.00645612	0.352,0.416,0.432	0.468,0.544,0.512	-0.108
1176	1561	ENSG00000140983	RHOT2	chr16	+	672253	672566	672253	672384	672488	672566	1561	9,4,8	161223172	49,27,25	243144117	253	149	2.71672e-13	6.63946e-12	0.032,0.01,0.027	0.106,0.099,0.112	-0.083
1178	1563	ENSG00000140983	RHOT2	chr16	+	672253	672825	672253	672566	672702	672825	1563	18,21,24	177188183	47,50,35	241132103	285	149	4.61572e-07	4.13963e-06	0.05,0.055,0.064	0.093,0.165,0.151	-0.08
1180	1565	ENSG00000156858	PRR14	chr16	+	30652720	30653103	30652720	30652842	30652913	30653103	1565	6,16,14	78,91,102	45,9,13	134,54,54	220	149	0.00207817	0.00826799	0.05,0.106,0.085	0.185,0.101,0.14	-0.062
1189	1574	ENSG00000103249	CLCN7	chr16	-	1449275	1450666	1449275	1449327	1450496	1450666	1574	57,53,76	88,74,87	260152134	167,78,69	1318	149	1.83495e-09	2.52648e-08	0.068,0.075,0.09	0.15,0.181,0.18	-0.093
1196	1582	ENSG00000161996	WDR90	chr16	+	653745	655147	653745	653803	655028	655147	1582	38,43,27	14,12,13	150,99,85	23,18,16	1374	149	0.00211446	0.00838311	0.227,0.28,0.184	0.414,0.374,0.366	-0.154
1197	1583	ENSG00000161996	WDR90	chr16	+	655057	655468	655057	655147	655306	655468	1583	5,2,1	27,18,18	17,9,3	35,22,20	308	149	0.00324743	0.0122774	0.082,0.051,0.026	0.19,0.165,0.068	-0.088
1199	1585	ENSG00000161996	WDR90	chr16	+	655772	656537	655772	655889	656301	656537	1585	18,12,5	19,17,22	69,44,36	22,15,16	561	149	2.84119e-08	3.16649e-07	0.201,0.158,0.057	0.454,0.438,0.374	-0.283
1201	1587	ENSG00000140374	ETFA	chr15	-	76225848	76227230	76225848	76225929	76227137	76227230	1587	52,52,50	9,11,7	65,64,44	2,5,1	1357	149	0.000918569	0.00403192	0.388,0.342,0.44	0.781,0.584,0.829	-0.341
1206	1593	ENSG00000259772	NA	chr15	-	31222766	31223336	31222766	31223107	31223249	31223336	1593	10,10,13	0,3,6	13,12,7	0,0,0	291	149	4.21331e-06	3.11021e-05	1.0,0.631,0.526	1.0,1.0,1.0	-0.281
1207	1595	ENSG00000166965	RCCD1	chr15	+	90956611	90957503	90956611	90956900	90957112	90957503	1595	50,29,29	122126106	61,28,30	121,64,62	361	149	0.0101997	0.0332199	0.145,0.087,0.101	0.172,0.153,0.166	-0.053
1224	1616	ENSG00000140400	MAN2C1	chr15	-	75359058	75359425	75359058	75359153	75359327	75359425	1616	20,14,20	9,11,13	106,41,32	22,15,14	323	149	0.0261068	0.0737305	0.506,0.37,0.415	0.69,0.558,0.513	-0.157
1240	1635	ENSG00000213614	HEXA	chr15	-	72345445	72346325	72345445	72345550	72346234	72346325	1635	45,58,35	462566527	178,81,79	346217200	833	149	0	0	0.017,0.018,0.012	0.084,0.063,0.066	-0.055
1250	1646	ENSG00000198690	FAN1	chr15	+	30925126	30928656	30925126	30925291	30925788	30928656	1646	19,23,13	45,42,25	85,58,30	72,41,29	646	149	1.10832e-05	7.51659e-05	0.089,0.112,0.107	0.214,0.246,0.193	-0.115
1256	1652	ENSG00000172345	STARD5	chr15	-	81322407	81324141	81322407	81322540	81323801	81324141	1652	22,22,21	3,8,2	72,47,41	0,0,2	1410	149	3.39833e-07	3.12984e-06	0.437,0.225,0.526	1.0,1.0,0.684	-0.499
1262	1659	ENSG00000103723	AP3B2	chr15	-	82662167	82662922	82662167	82662252	82662693	82662922	1659	2,0,0	8,5,14	2,6,3	8,6,4	590	149	0.000310202	0.00153264	0.059,0.0,0.0	0.059,0.202,0.159	-0.12
1269	1669	ENSG00000103723	AP3B2	chr15	-	82688735	82689232	82688735	82688831	82689157	82689232	1669	6,5,2	19,15,12	27,3,8	23,11,16	475	149	0.0133992	0.0419829	0.09,0.095,0.05	0.269,0.079,0.136	-0.083
1279	1685	ENSG00000168970	JMJD7-PLA2G4B	chr15	+	41834739	41835223	41834739	41834893	41834969	41835223	1685	15,9,10	32,36,35	31,8,10	28,14,17	225	149	0.00440762	0.0159499	0.237,0.142,0.159	0.423,0.275,0.28	-0.147
1280	1686	ENSG00000168970	JMJD7-PLA2G4B	chr15	+	41836474	41836940	41836474	41836551	41836780	41836940	1686	8,3,0	31,25,47	20,8,8	49,14,18	378	149	2.65495e-05	0.000167226	0.092,0.045,0.0	0.139,0.184,0.149	-0.112
1291	1697	ENSG00000157734	SNX22	chr15	+	64152242	64152742	64152242	64152326	64152637	64152742	1697	9,7,10	4,4,5	14,18,15	3,2,0	460	149	0.00263208	0.0101932	0.422,0.362,0.393	0.602,0.745,1.0	-0.39
1299	1705	ENSG00000140521	POLG	chr15	-	89317375	89318749	89317375	89317536	89318540	89318749	1705	76,59,60	161199200	182,115,90	177,119,91	1153	149	1.06581e-14	3.14369e-13	0.057,0.037,0.037	0.117,0.111,0.113	-0.07
1304	1710	ENSG00000102901	CENPT	chr16	-	67829764	67830548	67829764	67830088	67830389	67830548	1710	77,94,83	75,72,69	301148150	111,53,58	450	149	1.16154e-08	1.42445e-07	0.254,0.302,0.285	0.473,0.48,0.461	-0.191
1306	1712	ENSG00000102901	CENPT	chr16	-	67829764	67831358	67829764	67830548	67831215	67831358	1712	29,29,42	73,81,63	163,79,81	141,77,72	816	149	5.96838e-08	6.21638e-07	0.068,0.061,0.109	0.174,0.158,0.17	-0.088
1310	1716	ENSG00000102901	CENPT	chr16	-	67832227	67832545	67832227	67832315	67832454	67832545	1716	6,9,5	154153133	47,27,20	185120107	288	149	7.56084e-12	1.49534e-10	0.02,0.03,0.019	0.116,0.104,0.088	-0.08
1330	1748	ENSG00000177082	WDR73	chr15	-	84645470	84646348	84645470	84645836	84645972	84646348	1748	15,30,20	30,46,36	86,52,49	57,23,35	285	149	1.86055e-06	1.49434e-05	0.207,0.254,0.225	0.441,0.542,0.423	-0.24
1332	1750	ENSG00000177082	WDR73	chr15	-	84645972	84646348	84645972	84646085	84646183	84646348	1750	15,30,15	36,36,31	73,47,48	46,22,28	247	149	1.39966e-06	1.15674e-05	0.201,0.335,0.226	0.489,0.563,0.508	-0.266
1333	1751	ENSG00000177082	WDR73	chr15	-	84647889	84648625	84647889	84647954	84648536	84648625	1751	30,26,20	42,48,32	167,68,67	138,61,74	731	149	0.00152255	0.00627261	0.127,0.099,0.113	0.198,0.185,0.156	-0.067
1334	1752	ENSG00000196547	MAN2A2	chr15	+	90912042	90912664	90912042	90912279	90912516	90912664	1752	17,9,12	9,11,7	128,64,55	35,26,26	386	149	0.0325023	0.0892867	0.422,0.24,0.398	0.585,0.487,0.45	-0.154
1335	1753	ENSG00000196547	MAN2A2	chr15	+	90912042	90912664	90912042	90912279	90912541	90912664	1753	26,16,20	147154179	149,74,67	220123111	411	149	0	0	0.06,0.036,0.039	0.197,0.179,0.18	-0.14
1349	1771	ENSG00000140474	ULK3	chr15	-	74842074	74842420	74842074	74842195	74842279	74842420	1771	6,10,4	59,87,55	28,7,15	92,53,42	233	149	0.000447935	0.00210523	0.061,0.068,0.044	0.163,0.078,0.186	-0.085
1351	1774	ENSG00000140474	ULK3	chr15	-	74842279	74842676	74842279	74842420	74842538	74842676	1774	1,5,1	2,3,0	7,1,2	0,2,0	267	149	0.0165116	0.0502173	0.218,0.482,1.0	1.0,0.218,1.0	-0.173
1358	1791	ENSG00000127586	CHTF18	chr16	+	788930	789360	788930	789125	789209	789360	1791	3,13,4	57,63,46	16,12,9	79,50,38	233	149	0.0321717	0.0885562	0.033,0.117,0.053	0.115,0.133,0.132	-0.059
1361	1796	ENSG00000166140	ZFYVE19	chr15	+	40813942	40814569	40813942	40814070	40814147	40814569	1796	44,42,36	137154183	67,30,33	143,92,91	226	149	0.0114364	0.0365699	0.175,0.152,0.115	0.236,0.177,0.193	-0.055
1372	1819	ENSG00000165516	KLHDC2	chr14	+	49779594	49779806	49779594	49779675	49779747	49779806	1819	47,54,46	206230281	82,70,55	234114142	221	149	2.70959e-06	2.09748e-05	0.133,0.137,0.099	0.191,0.293,0.207	-0.107
1373	1820	ENSG00000119688	ABCD4	chr14	-	74292747	74293248	74292747	74292869	74293153	74293248	1820	6,4,7	49,52,43	30,15,4	49,26,22	433	149	3.40108e-06	2.57167e-05	0.04,0.026,0.053	0.174,0.166,0.059	-0.093
1374	1821	ENSG00000119688	ABCD4	chr14	-	74296332	74298069	74296332	74296449	74297638	74298069	1821	7,16,9	12,19,11	44,33,29	14,4,5	1338	149	1.72319e-07	1.67259e-06	0.061,0.086,0.084	0.259,0.479,0.392	-0.3
1376	1823	ENSG00000119723	COQ6	chr14	+	73958146	73959078	73958146	73958277	73958970	73959078	1823	46,55,55	117130136	167,89,78	110,56,67	842	149	1.11022e-16	4.04109e-15	0.065,0.07,0.067	0.212,0.22,0.171	-0.134
1396	1846	ENSG00000182979	MTA1	chr14	+	105450057	105450324	105450057	105450184	105450260	105450324	1846	55,56,51	399392411	127,70,62	349232184	225	149	2.10545e-11	3.87301e-10	0.084,0.086,0.076	0.194,0.167,0.182	-0.099
1403	1855	ENSG00000100429	HDAC10	chr22	-	50245674	50246092	50245674	50245827	50245909	50246092	1855	4,2,6	30,21,19	27,10,13	51,22,21	231	149	0.000383931	0.00183211	0.079,0.058,0.169	0.255,0.227,0.285	-0.154
1404	1856	ENSG00000100429	HDAC10	chr22	-	50246297	50246735	50246297	50246376	50246678	50246735	1856	8,9,7	36,36,26	28,11,16	50,23,20	451	149	0.0013984	0.00585078	0.068,0.076,0.082	0.156,0.136,0.209	-0.092
1405	1857	ENSG00000100429	HDAC10	chr22	-	50246678	50246966	50246678	50246735	50246874	50246966	1857	7,9,9	35,32,26	27,9,16	35,20,20	288	149	0.00123302	0.00524856	0.094,0.127,0.152	0.285,0.189,0.293	-0.131
1406	1858	ENSG00000100429	HDAC10	chr22	-	50248224	50248472	50248224	50248292	50248365	50248472	1858	3,4,5	56,29,50	31,12,11	51,34,33	222	149	1.96356e-07	1.88452e-06	0.035,0.085,0.063	0.29,0.192,0.183	-0.161
1407	1860	ENSG00000100445	SDR39U1	chr14	-	24442345	24442776	24442345	24442452	24442753	24442776	1860	15,20,15	40,39,57	52,30,22	51,38,26	450	149	5.32913e-05	0.000316831	0.11,0.145,0.08	0.252,0.207,0.219	-0.114
1408	1861	ENSG00000100836	PABPN1	chr14	+	23324137	23326163	23324137	23324289	23325246	23326163	1861	302345364	132187180	617450472	193135112	1106	149	9.55708e-07	8.12411e-06	0.236,0.199,0.214	0.301,0.31,0.362	-0.108
1409	1862	ENSG00000258461	NA	chr15	+	42402123	42403002	42402123	42402135	42402793	42403002	1862	1,1,1	2,1,0	27,15,14	7,3,2	807	149	0.00399911	0.014603	0.085,0.156,1.0	0.416,0.48,0.564	-0.073
1411	1864	ENSG00000079134	THOC1	chr18	-	225088	225403	225088	225139	225336	225403	1864	12,18,16	77,92,48	62,41,39	142,100,78	346	149	0.000157065	0.000834469	0.063,0.078,0.126	0.158,0.15,0.177	-0.073
1420	1874	ENSG00000139998	RAB15	chr14	-	64950324	64951151	64950324	64950414	64950942	64951151	1874	17,6,18	4,5,3	56,30,26	6,2,1	677	149	0.00755388	0.0254261	0.483,0.209,0.569	0.673,0.768,0.851	-0.344
1421	1875	ENSG00000139998	RAB15	chr14	-	64950324	64951151	64950324	64950414	64951073	64951151	1875	25,15,32	54,50,67	76,39,31	82,37,46	808	149	0.000120697	0.000657063	0.079,0.052,0.081	0.146,0.163,0.111	-0.069
1440	1899	ENSG00000100949	RABGGTA	chr14	-	24270836	24271169	24270836	24270998	24271112	24271169	1899	0,0,1	5,5,15	4,4,4	11,6,1	263	149	8.10217e-06	5.59466e-05	0.0,0.0,0.036	0.171,0.274,0.694	-0.368
1454	1924	ENSG00000119638	NEK9	chr14	-	75105949	75106702	75105949	75105996	75106465	75106702	1924	23,24,30	18,21,18	98,70,51	10,7,5	618	149	2.13829e-13	5.30156e-12	0.236,0.216,0.287	0.703,0.707,0.711	-0.461
1455	1925	ENSG00000119638	NEK9	chr14	-	75105949	75106702	75105949	75105996	75106501	75106702	1925	40,47,50	147155181	136,90,69	212127130	654	149	4.02957e-08	4.34845e-07	0.058,0.065,0.059	0.128,0.139,0.108	-0.064
1458	1929	ENSG00000119650	IFT43	chr14	+	76082294	76082692	76082294	76082367	76082616	76082692	1929	33,26,29	129144212	54,46,44	112,70,76	398	149	1.04036e-10	1.7535e-09	0.087,0.063,0.049	0.153,0.197,0.178	-0.11
1478	1953	ENSG00000100911	PSME2	chr14	-	24145709	24146240	24145709	24145896	24146207	24146240	1953	29,51,38	65,68,78	107,81,59	45,33,14	460	149	2.42029e-14	6.81565e-13	0.126,0.195,0.136	0.435,0.443,0.577	-0.333
1514	1997	ENSG00000213983	AP1G2	chr14	-	23561511	23562415	23561511	23561635	23561961	23562415	1997	18,11,12	32,41,25	133,71,53	86,45,36	475	149	8.52048e-10	1.23791e-08	0.15,0.078,0.131	0.327,0.331,0.316	-0.205
1515	1998	ENSG00000213983	AP1G2	chr14	-	23561961	23562415	23561961	23562066	23562287	23562415	1998	7,18,14	30,33,32	118,62,43	68,34,29	370	149	2.04129e-10	3.21116e-09	0.086,0.18,0.15	0.411,0.423,0.374	-0.264
1516	1999	ENSG00000213983	AP1G2	chr14	-	23562503	23563638	23562503	23562593	23563379	23563638	1999	27,26,27	30,31,20	178,88,113	58,26,36	935	149	6.4875e-09	8.31348e-08	0.125,0.118,0.177	0.328,0.35,0.333	-0.197
1521	2004	ENSG00000213983	AP1G2	chr14	-	23563715	23564221	23563715	23563856	23564045	23564221	2004	22,18,19	22,30,33	125,77,80	74,42,28	338	149	5.10186e-06	3.7101e-05	0.306,0.209,0.202	0.427,0.447,0.557	-0.238
1522	2005	ENSG00000213983	AP1G2	chr14	-	23565605	23566160	23565605	23565701	23565815	23566160	2005	16,18,20	52,50,38	73,41,31	99,59,40	263	149	0.001548	0.00635831	0.148,0.169,0.23	0.295,0.282,0.305	-0.112
1524	2007	ENSG00000213983	AP1G2	chr14	-	23565815	23566160	23565815	23565892	23566063	23566160	2007	45,41,53	43,49,34	174,104,77	100,32,23	320	149	0.000377639	0.00180839	0.328,0.28,0.421	0.448,0.602,0.609	-0.21
1528	2014	ENSG00000090061	CCNK	chr14	+	99500765	99502376	99500765	99500871	99502206	99502376	2014	53,55,52	5,14,7	104,91,79	1,1,2	1484	149	5.08469e-08	5.34478e-07	0.516,0.283,0.427	0.913,0.901,0.799	-0.462
1548	2050	ENSG00000120699	EXOSC8	chr13	+	37000785	37001801	37000785	37000822	37001748	37001801	2050	31,64,71	1,5,1	91,68,60	0,1,0	1075	149	0.000251646	0.00127368	0.811,0.64,0.908	1.0,0.904,1.0	-0.182
1550	2052	ENSG00000120699	EXOSC8	chr13	+	37000785	37002309	37000785	37000822	37002272	37002309	2052	45,72,93	64,92,128	117,79,76	98,52,51	1599	149	7.11383e-05	0.000411496	0.061,0.068,0.063	0.1,0.124,0.122	-0.051
1554	2057	ENSG00000120699	EXOSC8	chr13	+	37002933	37004561	37002933	37003007	37004476	37004561	2057	55,47,60	1,1,3	323228189	1,1,0	1618	149	0.00411295	0.0149787	0.835,0.812,0.648	0.967,0.955,1.0	-0.209
1555	2058	ENSG00000120699	EXOSC8	chr13	+	37002933	37004561	37002933	37003007	37004515	37004561	2058	61,56,68	214269317	335239197	312152150	1657	149	0	0	0.025,0.018,0.019	0.088,0.124,0.106	-0.085
1573	2083	ENSG00000134900	TPP2	chr13	+	102644908	102646390	102644908	102645009	102646293	102646390	2083	47,30,20	91,90,86	148,109,97	172110102	1433	149	1.5006e-09	2.09992e-08	0.051,0.033,0.024	0.082,0.093,0.09	-0.052
1577	2090	ENSG00000188549	CCDC9B	chr15	-	40338747	40339619	40338747	40338903	40339511	40339619	2090	10,1,6	17,9,14	20,11,6	20,11,11	757	149	0.0278632	0.0779828	0.104,0.021,0.078	0.164,0.164,0.097	-0.074
1578	2092	ENSG00000213780	GTF2H4	chr6	+	30911683	30912146	30911683	30911767	30912013	30912146	2092	28,36,38	283255331	102,65,62	217120120	395	149	0	0	0.036,0.051,0.042	0.151,0.17,0.163	-0.118
1579	2093	ENSG00000213780	GTF2H4	chr6	+	30913109	30913387	30913109	30913157	30913308	30913387	2093	91,93,74	259272245	115,67,48	214123118	300	149	0.00273559	0.0105344	0.149,0.145,0.13	0.211,0.213,0.168	-0.056
1586	2100	ENSG00000112640	PPP2R5D	chr6	+	43008366	43009227	43008366	43008475	43009056	43009227	2100	54,64,30	52,55,16	77,41,25	20,11,10	730	149	2.10067e-05	0.000134849	0.175,0.192,0.277	0.44,0.432,0.338	-0.189
1596	2115	ENSG00000220785	MTMR9LP	chr1	-	32234703	32235113	32234703	32234814	32234951	32235113	2115	0,3,1	11,4,9	21,18,10	15,11,8	286	149	2.58534e-06	2.01178e-05	0.0,0.281,0.055	0.422,0.46,0.394	-0.313
1603	2122	ENSG00000220785	MTMR9LP	chr1	-	32241136	32241706	32241136	32241261	32241406	32241706	2122	14,19,12	3,3,0	33,23,31	1,0,0	294	149	0.00174701	0.00709905	0.703,0.762,1.0	0.944,1.0,1.0	-0.16
1615	2136	ENSG00000175061	SNHG29	chr17	+	16439326	16439703	16439326	16439414	16439580	16439703	2136	169718812177	8969521443	1043732621	407305242	315	149	0.000207988	0.00107173	0.473,0.483,0.416	0.548,0.532,0.548	-0.085
1619	2140	ENSG00000175061	SNHG29	chr17	+	16439580	16440253	16439580	16439703	16440110	16440253	2140	256286220	42,34,49	577368310	17,5,14	556	149	1.44329e-15	4.61516e-14	0.62,0.693,0.546	0.901,0.952,0.856	-0.283
1631	2157	ENSG00000135596	MICAL1	chr6	-	109446135	109446772	109446135	109446412	109446695	109446772	2157	8,7,4	59,66,75	20,11,13	63,37,33	432	149	1.52354e-05	0.000100342	0.045,0.035,0.018	0.099,0.093,0.12	-0.071
1633	2159	ENSG00000135596	MICAL1	chr6	-	109451599	109452401	109451599	109451700	109452245	109452401	2159	46,37,36	55,68,61	163,97,110	61,28,33	694	149	0	0	0.152,0.105,0.112	0.365,0.427,0.417	-0.28
1637	2163	ENSG00000135506	OS9	chr12	+	57715759	57716193	57715759	57715970	57716088	57716193	2163	42,48,53	168169200	81,49,31	146,98,86	267	149	0.000172742	0.000907196	0.122,0.137,0.129	0.236,0.218,0.167	-0.078
1655	2189	ENSG00000232295	NA	chr6	-	71310295	71310642	71310295	71310373	71310549	71310642	2189	1,1,2	1,8,4	11,8,1	8,1,4	325	149	0.0114636	0.0366397	0.314,0.054,0.186	0.387,0.786,0.103	-0.241
1669	2212	ENSG00000079616	KIF22	chr16	+	29803997	29805026	29803997	29804065	29804813	29805026	2212	213231244	366391329	558341304	295182180	897	149	0	0	0.088,0.089,0.11	0.239,0.237,0.219	-0.136
1675	2219	ENSG00000125459	MSTO1	chr1	+	155611215	155611603	155611215	155611355	155611548	155611603	2219	11,9,6	27,12,15	30,16,16	28,16,11	342	149	0.00449357	0.0162352	0.151,0.246,0.148	0.318,0.303,0.388	-0.155
1680	2225	ENSG00000137221	TJAP1	chr6	+	43503622	43506553	43503622	43503706	43504760	43506553	2225	41,34,53	79,58,69	131,79,84	138,60,74	1203	149	0.000349061	0.00168332	0.06,0.068,0.087	0.105,0.14,0.123	-0.051
1682	2228	ENSG00000156345	CDK20	chr9	-	87969193	87970897	87969193	87969349	87970775	87970897	2228	18,24,14	16,9,17	69,34,31	5,4,5	1575	149	9.40853e-08	9.50999e-07	0.096,0.201,0.072	0.566,0.446,0.37	-0.338
1683	2229	ENSG00000156345	CDK20	chr9	-	87970567	87970897	87970567	87970630	87970775	87970897	2229	3,3,5	15,7,8	7,6,3	6,3,4	294	149	0.021431	0.0626452	0.092,0.178,0.241	0.372,0.503,0.275	-0.213
1684	2230	ENSG00000120318	ARAP3	chr5	-	141661683	141662255	141661683	141661789	141662042	141662255	2230	6,20,8	37,34,38	35,23,20	54,19,17	402	149	9.32517e-05	0.00052305	0.057,0.179,0.072	0.194,0.31,0.304	-0.167
1692	2245	ENSG00000141279	NPEPPS	chr17	+	47585499	47586398	47585499	47585745	47586364	47586398	2245	56,58,37	2,1,1	180121115	0,1,0	768	149	0.0304702	0.084382	0.845,0.918,0.878	1.0,0.959,1.0	-0.106
1696	2249	ENSG00000141279	NPEPPS	chr17	+	47619277	47619784	47619277	47619322	47619736	47619784	2249	95,104,68	1,9,10	214148151	6,5,1	563	149	0.00811485	0.0270746	0.962,0.754,0.643	0.904,0.887,0.976	-0.136
1697	2250	ENSG00000141279	NPEPPS	chr17	+	47619277	47619784	47619277	47619372	47619736	47619784	2250	83,96,64	5,5,6	195134137	9,1,2	513	149	0.0190168	0.0567023	0.828,0.848,0.756	0.863,0.975,0.952	-0.119
1701	2254	ENSG00000137070	IL11RA	chr9	+	34655217	34655665	34655217	34655317	34655604	34655665	2254	4,1,3	21,33,30	5,13,7	16,18,11	436	149	1.22297e-05	8.22079e-05	0.061,0.01,0.033	0.096,0.198,0.179	-0.123
1702	2255	ENSG00000137070	IL11RA	chr9	+	34656738	34657149	34656738	34656908	34657034	34657149	2255	1,4,3	28,38,38	3,5,4	27,16,10	275	149	0.0301561	0.0836135	0.019,0.054,0.041	0.057,0.145,0.178	-0.089
1704	2264	ENSG00000127603	MACF1	chr1	+	39463611	39468732	39463611	39463686	39468614	39468732	2264	65,72,61	38,46,29	279226150	72,33,26	5077	149	5.17889e-10	7.78882e-09	0.048,0.044,0.058	0.102,0.167,0.145	-0.088
1718	2279	ENSG00000147050	KDM6A	chrX	+	45062646	45063817	45062646	45062748	45063421	45063817	2279	8,12,2	14,21,22	30,19,13	37,29,14	822	149	0.0115478	0.0368743	0.094,0.094,0.016	0.128,0.106,0.144	-0.058
1721	2282	ENSG00000147050	KDM6A	chrX	+	45082575	45082789	45082575	45082640	45082714	45082789	2282	2,0,0	9,2,5	4,2,1	11,5,12	223	149	0.0140713	0.043888	0.129,0.0,0.0	0.195,0.211,0.053	-0.11
1726	2290	ENSG00000104886	PLEKHJ1	chr19	-	2233153	2234061	2233153	2233905	2233997	2234061	2290	146150199	531544541	147,76,85	276170175	241	149	7.47834e-05	0.000428596	0.145,0.146,0.185	0.248,0.217,0.231	-0.073
1729	2293	ENSG00000011243	AKAP8L	chr19	-	15397713	15399410	15397713	15397855	15399301	15399410	2293	153173162	457483453	458318256	438237226	1595	149	0	0	0.03,0.032,0.032	0.089,0.111,0.096	-0.067
1731	2297	ENSG00000011243	AKAP8L	chr19	-	15397713	15400358	15397713	15399410	15400294	15400358	2297	60,41,59	346383423	220118108	405230195	1033	149	0	0	0.024,0.015,0.02	0.073,0.069,0.074	-0.052
1740	2307	ENSG00000113240	CLK4	chr5	-	178616881	178618778	178616881	178616948	178617343	178618778	2307	22,33,30	42,90,71	126,96,103	118,64,37	544	149	2.82618e-09	3.77725e-08	0.125,0.091,0.104	0.226,0.291,0.433	-0.21
1742	2309	ENSG00000113240	CLK4	chr5	-	178617343	178618778	178617343	178617434	178618555	178618778	2309	51,64,32	59,87,83	177,140,90	124,63,57	1270	149	3.14036e-10	4.80749e-09	0.092,0.079,0.043	0.143,0.207,0.156	-0.097
1745	2312	ENSG00000204628	RACK1	chr5	-	181241491	181242345	181241491	181241639	181242169	181242345	2312	615631755	17,14,25	1060553469	4,5,4	679	149	4.28576e-08	4.59678e-07	0.888,0.908,0.869	0.983,0.96,0.963	-0.08
1760	2330	ENSG00000154134	ROBO3	chr11	+	124877160	124877309	124877160	124877184	124877266	124877309	2330	1,4,8	8,22,21	35,26,7	27,14,8	231	149	2.34501e-06	1.84659e-05	0.075,0.105,0.197	0.455,0.545,0.361	-0.328
1761	2331	ENSG00000154134	ROBO3	chr11	+	124877518	124878131	124877518	124877658	124877936	124878131	2331	26,26,43	20,25,12	69,59,55	14,6,9	427	149	0.000130172	0.000704161	0.312,0.266,0.556	0.632,0.774,0.681	-0.318
1762	2332	ENSG00000154134	ROBO3	chr11	+	124877518	124878131	124877518	124877752	124877936	124878131	2332	4,11,22	7,9,12	50,41,38	6,4,4	333	149	3.95086e-07	3.58564e-06	0.204,0.354,0.451	0.789,0.821,0.81	-0.47
1763	2333	ENSG00000154134	ROBO3	chr11	+	124878583	124879341	124878583	124878796	124879189	124879341	2333	4,8,12	45,40,42	50,29,34	60,17,23	542	149	3.2917e-12	6.95219e-11	0.024,0.052,0.073	0.186,0.319,0.289	-0.215
1771	2342	ENSG00000039139	DNAH5	chr5	-	13913742	13914642	13913742	13913958	13914519	13914642	2342	0,1,1	9,10,8	1,6,2	7,10,3	710	149	0.00426801	0.0155104	0.0,0.021,0.026	0.029,0.112,0.123	-0.072
1781	2355	ENSG00000106123	EPHB6	chr7	+	142865959	142866605	142865959	142866316	142866480	142866605	2355	5,0,1	40,17,32	10,2,0	17,23,21	313	149	0.031206	0.0862101	0.056,0.0,0.015	0.219,0.04,0.0	-0.063
1786	2361	ENSG00000065357	DGKA	chr12	+	55938914	55939305	55938914	55938989	55939185	55939305	2361	26,23,19	133114105	60,19,45	150,122,85	345	149	0.00361622	0.0134108	0.078,0.08,0.072	0.147,0.063,0.186	-0.055
1787	2362	ENSG00000065357	DGKA	chr12	+	55939414	55940170	55939414	55939529	55940081	55940170	2362	50,34,44	122102100	163,83,103	130,63,66	701	149	6.66134e-16	2.25661e-14	0.08,0.066,0.086	0.21,0.219,0.249	-0.149
1789	2364	ENSG00000065357	DGKA	chr12	+	55939414	55940433	55939414	55939529	55940313	55940433	2364	63,38,54	3,3,1	207106129	2,1,1	933	149	0.0171397	0.0518282	0.77,0.669,0.896	0.943,0.944,0.954	-0.169
1790	2365	ENSG00000065357	DGKA	chr12	+	55939414	55940433	55939414	55940170	55940313	55940433	2365	21,14,19	94,95,114	62,29,33	142,76,59	292	149	1.68998e-06	1.37183e-05	0.102,0.07,0.078	0.182,0.163,0.222	-0.106
1792	2367	ENSG00000065357	DGKA	chr12	+	55940081	55940722	55940081	55940433	55940623	55940722	2367	21,19,19	109121120	61,29,30	166,85,79	339	149	4.67921e-05	0.000281122	0.078,0.065,0.065	0.139,0.13,0.143	-0.068
1793	2368	ENSG00000065357	DGKA	chr12	+	55940896	55941325	55940896	55940980	55941251	55941325	2368	8,10,13	114114131	53,20,17	134,78,68	420	149	4.89656e-09	6.44368e-08	0.024,0.03,0.034	0.123,0.083,0.081	-0.066
1812	2389	ENSG00000145604	SKP2	chr5	+	36163644	36164695	36163644	36163756	36164534	36164695	2389	28,43,20	7,5,1	98,70,61	3,0,5	927	149	0.0105461	0.0341861	0.391,0.58,0.763	0.84,1.0,0.662	-0.256
1814	2392	ENSG00000145604	SKP2	chr5	+	36163644	36166662	36163644	36164695	36166518	36166662	2392	10,24,9	6,14,4	118,68,54	8,4,13	1972	149	3.30112e-05	0.000204431	0.112,0.115,0.145	0.527,0.562,0.239	-0.319
1822	2408	ENSG00000160201	U2AF1	chr21	-	43100452	43104402	43100452	43100519	43104314	43104402	2408	2,2,2	4,6,5	46,29,10	4,7,4	3944	149	4.54253e-08	4.84183e-07	0.019,0.012,0.015	0.303,0.135,0.086	-0.159
1823	2409	ENSG00000166888	STAT6	chr12	-	57105467	57106339	57105467	57105599	57106190	57106339	2409	13,15,25	90138116	192,99,68	192,99,98	740	149	0	0	0.028,0.021,0.042	0.168,0.168,0.123	-0.123
1832	2429	ENSG00000197603	CPLANE1	chr5	-	37121616	37122488	37121616	37121784	37122429	37122488	2429	82,74,49	113117122	383294292	357249245	794	149	6.86162e-08	7.09125e-07	0.12,0.106,0.07	0.168,0.181,0.183	-0.079
1852	2449	ENSG00000143774	GUK1	chr1	+	228145510	228146067	228145510	228145624	228146012	228146067	2449	156155163	19,32,28	127,80,77	15,3,9	537	149	0.0326228	0.08951	0.695,0.573,0.618	0.701,0.881,0.704	-0.133
1857	2454	ENSG00000124357	NAGK	chr2	+	71068649	71070586	71068649	71068712	71070501	71070586	2454	52,82,115	133104166	207104114	110,52,42	1938	149	0	0	0.029,0.057,0.051	0.126,0.133,0.173	-0.098
1885	2498	ENSG00000103932	RPAP1	chr15	-	41517797	41518182	41517797	41517857	41518005	41518182	2498	6,4,6	91,101,80	16,14,9	104,55,53	297	149	0.000109627	0.00060596	0.032,0.019,0.036	0.072,0.113,0.079	-0.059
1917	2554	ENSG00000105875	WDR91	chr7	-	135186971	135188545	135186971	135187169	135188432	135188545	2554	33,50,31	50,71,69	137,81,89	73,46,37	1412	149	2.74147e-12	5.84421e-11	0.065,0.069,0.045	0.165,0.157,0.202	-0.115
1919	2556	ENSG00000105875	WDR91	chr7	-	135186971	135189452	135186971	135188545	135189343	135189452	2556	3,6,7	63,70,57	47,37,21	88,38,27	947	149	1.11022e-16	4.04109e-15	0.007,0.013,0.019	0.078,0.133,0.109	-0.094
1920	2558	ENSG00000105875	WDR91	chr7	-	135204267	135206058	135204267	135204433	135205927	135206058	2558	14,25,23	59,64,61	133,78,59	66,50,48	1643	149	0	0	0.021,0.034,0.033	0.155,0.124,0.1	-0.097
1922	2562	ENSG00000139625	MAP3K12	chr12	-	53484256	53485214	53484256	53484365	53485055	53485214	2562	14,31,25	21,33,21	63,39,44	37,24,13	839	149	0.00216703	0.00858159	0.106,0.143,0.175	0.232,0.224,0.375	-0.136
1927	2567	ENSG00000158290	CUL4B	chrX	-	120538659	120540562	120538659	120538770	120540369	120540562	2567	43,42,35	22,16,20	90,67,58	1,0,0	1748	149	0	0	0.143,0.183,0.13	0.885,1.0,1.0	-0.81
1928	2569	ENSG00000214655	ZSWIM8	chr10	+	73794146	73794639	73794146	73794330	73794540	73794639	2569	14,4,17	44,59,67	83,48,32	85,63,50	359	149	1.45061e-10	2.36911e-09	0.117,0.027,0.095	0.288,0.24,0.21	-0.166
1929	2570	ENSG00000214655	ZSWIM8	chr10	+	73794146	73794639	73794146	73794330	73794555	73794639	2570	21,12,29	44,67,59	96,57,41	85,42,24	374	149	5.83116e-10	8.69339e-09	0.16,0.067,0.164	0.31,0.351,0.405	-0.225
1930	2571	ENSG00000214655	ZSWIM8	chr10	+	73800639	73801195	73800639	73800759	73801016	73801195	2571	8,9,9	63,58,54	28,19,18	124,63,34	406	149	0.00410814	0.0149691	0.045,0.054,0.058	0.077,0.1,0.163	-0.061
1932	2574	ENSG00000135454	B4GALNT1	chr12	-	57627617	57628262	57627617	57627858	57628121	57628262	2574	26,11,21	46,73,69	80,31,23	89,50,38	412	149	3.06269e-05	0.000190874	0.17,0.052,0.099	0.245,0.183,0.18	-0.096
1933	2575	ENSG00000135454	B4GALNT1	chr12	-	57627617	57628262	57627617	57627891	57628121	57628262	2575	17,3,13	27,35,41	55,25,12	70,35,44	379	149	0.0218123	0.063651	0.198,0.033,0.111	0.236,0.219,0.097	-0.07
1951	2595	ENSG00000143624	INTS3	chr1	+	153772339	153772711	153772339	153772440	153772638	153772711	2595	19,9,7	127165124	97,55,43	280147149	347	149	2.76335e-13	6.72938e-12	0.06,0.023,0.024	0.129,0.138,0.11	-0.09
1973	2631	ENSG00000178950	GAK	chr4	-	850935	851974	850935	851084	851749	851974	2631	25,21,22	198237223	111,82,97	308153135	814	149	0	0	0.023,0.016,0.018	0.062,0.089,0.116	-0.07
1983	2643	ENSG00000125089	SH3TC1	chr4	+	8235432	8237670	8235432	8235555	8237473	8237670	2643	19,30,25	5,3,4	89,38,38	3,1,3	2067	149	0.00676255	0.0231034	0.215,0.419,0.311	0.681,0.733,0.477	-0.315
1987	2648	ENSG00000138760	SCARB2	chr4	-	76163224	76166301	76163224	76163383	76166168	76166301	2648	41,49,39	1,1,5	44,22,35	0,0,2	2934	149	0.0037729	0.0138956	0.676,0.713,0.284	1.0,1.0,0.471	-0.266
1991	2655	ENSG00000160613	PCSK7	chr11	-	117223207	117224216	117223207	117223308	117224077	117224216	2655	66,39,30	85,97,93	102,77,65	145,68,56	918	149	4.41526e-05	0.000266434	0.112,0.061,0.05	0.102,0.155,0.159	-0.064
1994	2658	ENSG00000187091	PLCD1	chr3	-	38009903	38010275	38009903	38010053	38010130	38010275	2658	1,5,3	31,30,33	9,6,1	11,7,11	226	149	0.00116306	0.00497738	0.021,0.099,0.057	0.35,0.361,0.057	-0.197
1998	2662	ENSG00000137802	MAPKBP1	chr15	+	41819245	41819650	41819245	41819379	41819594	41819650	2662	5,3,0	20,14,20	14,13,8	36,23,13	364	149	0.000712422	0.00319051	0.093,0.081,0.0	0.137,0.188,0.201	-0.117
2009	2676	ENSG00000073331	ALPK1	chr4	+	112425664	112426543	112425664	112425751	112426466	112426543	2676	11,12,3	28,32,32	44,25,27	39,20,16	864	149	5.74987e-09	7.45196e-08	0.063,0.061,0.016	0.163,0.177,0.225	-0.142
2018	2692	ENSG00000163945	UVSSA	chr4	+	1383765	1388049	1383765	1383940	1385867	1388049	2692	8,4,1	11,16,12	78,26,47	32,19,21	2076	149	1.97649e-09	2.69962e-08	0.05,0.018,0.006	0.149,0.089,0.138	-0.101
2028	2704	ENSG00000006047	YBX2	chr17	-	7291092	7292059	7291092	7291182	7292025	7292059	2704	46,53,69	36,21,30	161,115,98	49,41,35	992	149	0.0248147	0.0707235	0.161,0.275,0.257	0.33,0.296,0.296	-0.076
2041	2722	ENSG00000108961	RANGRF	chr17	+	8289257	8290092	8289257	8289414	8289812	8290092	2722	150164133	28,15,18	266126130	11,6,10	547	149	0.000234288	0.00119555	0.593,0.749,0.668	0.868,0.851,0.78	-0.163
2042	2723	ENSG00000198707	CEP290	chr12	-	88053651	88055717	88053651	88053746	88055575	88055717	2723	5,9,10	4,3,1	27,48,22	2,1,2	1978	149	0.00217898	0.00861894	0.086,0.184,0.43	0.504,0.783,0.453	-0.347
2055	2747	ENSG00000174652	ZNF266	chr19	-	9418761	9419299	9418761	9418895	9419050	9419299	2747	9,14,5	19,11,11	72,48,33	19,12,12	304	149	7.37487e-07	6.41248e-06	0.188,0.384,0.182	0.65,0.662,0.574	-0.377
2058	2754	ENSG00000105821	DNAJC2	chr7	-	103322510	103322794	103322510	103322632	103322702	103322794	2754	16,27,8	63,64,51	95,39,38	141,89,88	219	149	0.00272174	0.010487	0.147,0.223,0.096	0.314,0.23,0.227	-0.102
2060	2756	ENSG00000185033	SEMA4B	chr15	+	90224967	90225397	90224967	90225178	90225281	90225397	2756	9,9,19	161164189	31,24,19	207128111	252	149	0.000102749	0.000571633	0.032,0.031,0.056	0.081,0.1,0.092	-0.051
2065	2769	ENSG00000145495	MARCHF6	chr5	+	10400783	10402139	10400783	10400842	10402058	10402139	2769	200225200	9041110699	1129811786	981745635	1365	149	0	0	0.024,0.022,0.03	0.112,0.106,0.119	-0.087
2067	2773	ENSG00000100416	TRMU	chr22	+	46355443	46357337	46355443	46355588	46356841	46357337	2773	38,53,43	7,8,12	284187143	26,15,9	1402	149	0.00129494	0.00548686	0.366,0.413,0.276	0.537,0.57,0.628	-0.227
2069	2775	ENSG00000079337	RAPGEF3	chr12	-	47748453	47749536	47748453	47748931	47749389	47749536	2775	3,3,6	17,22,24	4,12,5	12,10,5	607	149	0.00141145	0.00587553	0.042,0.032,0.058	0.076,0.228,0.197	-0.123
2073	2785	ENSG00000127419	TMEM175	chr4	+	947708	948154	947708	947892	948115	948154	2785	1,8,5	43,77,56	18,11,13	89,45,27	372	149	6.37175e-05	0.000372665	0.009,0.04,0.035	0.075,0.089,0.162	-0.081
2076	2788	ENSG00000214174	AMZ2P1	chr17	-	64972753	64973517	64972753	64972927	64973231	64973517	2788	4,5,4	7,6,6	15,4,4	5,4,2	453	149	0.0345069	0.0937027	0.158,0.215,0.18	0.497,0.248,0.397	-0.196
2077	2789	ENSG00000214174	AMZ2P1	chr17	-	64972753	64973517	64972753	64972927	64973241	64973517	2789	5,6,6	23,25,24	15,6,5	26,16,10	463	149	0.0363897	0.0978832	0.065,0.072,0.074	0.157,0.108,0.139	-0.064
2084	2797	ENSG00000185684	EP400P1	chr12	+	132103996	132105304	132103996	132104170	132104374	132105304	2797	1,3,1	3,0,1	8,3,7	0,0,0	353	149	0.00138644	0.00580701	0.123,1.0,0.297	1.0,1.0,1.0	-0.527
2085	2798	ENSG00000185684	EP400P1	chr12	+	132103996	132105304	132103996	132104170	132104377	132105304	2798	1,3,1	5,2,7	8,3,7	2,2,2	356	149	0.000541054	0.00249154	0.077,0.386,0.056	0.626,0.386,0.594	-0.362
2095	2816	ENSG00000203875	SNHG5	chr6	-	85677423	85678032	85677423	85677492	85677953	85678032	2816	120144113	64,78,65	171,105,85	18,24,19	610	149	4.47477e-07	4.02906e-06	0.314,0.311,0.298	0.699,0.517,0.522	-0.272
2096	2817	ENSG00000203875	SNHG5	chr6	-	85677423	85678032	85677423	85677875	85677953	85678032	2817	62,72,71	571633619	86,61,51	374242203	227	149	1.98701e-08	2.30851e-07	0.067,0.069,0.07	0.131,0.142,0.142	-0.07
2097	2818	ENSG00000203875	SNHG5	chr6	-	85677794	85678032	85677794	85677868	85677953	85678032	2818	76,98,94	3,10,13	99,70,55	2,3,2	234	149	0.00166595	0.00680195	0.942,0.862,0.822	0.969,0.937,0.946	-0.075
2109	2834	ENSG00000141452	RMC1	chr18	+	23530228	23530612	23530228	23530297	23530386	23530612	2834	16,19,17	123145158	37,18,19	131,114,78	238	149	0.00280556	0.0107735	0.075,0.076,0.063	0.15,0.09,0.132	-0.053
2110	2835	ENSG00000141452	RMC1	chr18	+	23530228	23530612	23530228	23530297	23530510	23530612	2835	97111130	5,2,4	164,116,77	1,1,0	362	149	0.00114062	0.00489667	0.889,0.958,0.93	0.985,0.979,1.0	-0.062
2115	2843	ENSG00000184205	TSPYL2	chrX	+	53084531	53084866	53084531	53084622	53084754	53084866	2843	49,38,43	172179175	55,63,27	199,99,100	281	149	0.0320282	0.0882324	0.131,0.101,0.115	0.128,0.252,0.125	-0.053
2129	2858	ENSG00000108591	DRG2	chr17	+	18099632	18100435	18099632	18099723	18100362	18100435	2858	23,26,36	131137121	113,58,53	158,81,89	788	149	4.45033e-12	9.17277e-11	0.032,0.035,0.053	0.119,0.119,0.101	-0.073
2154	2899	ENSG00000105443	CYTH2	chr19	+	48474837	48478145	48474837	48474949	48478068	48478145	2899	89,69,74	82,81,95	169129104	66,43,42	3268	149	1.46816e-12	3.23042e-11	0.047,0.037,0.034	0.105,0.12,0.101	-0.069
2157	2904	ENSG00000099949	LZTR1	chr22	+	20994103	20994727	20994103	20994269	20994557	20994727	2904	15,19,30	48,51,41	81,39,37	59,30,21	437	149	8.00494e-08	8.16361e-07	0.096,0.113,0.2	0.319,0.307,0.375	-0.197
2158	2905	ENSG00000099949	LZTR1	chr22	+	20994869	20995872	20994869	20995026	20995745	20995872	2905	15,15,13	49,71,70	104,41,25	132,49,42	868	149	2.18296e-09	2.96979e-08	0.05,0.035,0.031	0.119,0.126,0.093	-0.074
2162	2913	ENSG00000185000	DGAT1	chr8	-	144317021	144317252	144317021	144317109	144317186	144317252	2913	52,57,61	161193172	107,58,64	224,126,93	226	149	0.00115421	0.00494765	0.176,0.163,0.19	0.24,0.233,0.312	-0.085
2165	2917	ENSG00000087266	SH3BP2	chr4	+	2824612	2825196	2824612	2824730	2825125	2825196	2917	65,50,80	41,41,48	176128100	60,41,29	544	149	1.57568e-05	0.000103577	0.303,0.25,0.313	0.446,0.461,0.486	-0.176
2179	2943	ENSG00000206573	THUMPD3-AS1	chr3	-	9390013	9391826	9390013	9390497	9391595	9391826	2943	103100104	2,1,2	352258250	1,0,0	1247	149	0.0106638	0.0344696	0.86,0.923,0.861	0.977,1.0,1.0	-0.111
2180	2944	ENSG00000206573	THUMPD3-AS1	chr3	-	9390289	9391826	9390289	9390497	9391678	9391826	2944	131145149	87108126	427307288	71,64,62	1330	149	0	0	0.144,0.131,0.117	0.403,0.35,0.342	-0.234
2201	2967	ENSG00000156030	MIDEAS	chr14	-	73715121	73719501	73715121	73719008	73719304	73719501	2967	16,6,10	66,68,79	34,24,16	93,59,59	445	149	0.000257291	0.00129745	0.075,0.029,0.041	0.109,0.12,0.083	-0.056
2202	2968	ENSG00000004534	RBM6	chr3	+	50061461	50062108	50061461	50061547	50061961	50062108	2968	37,30,37	66,65,81	183125141	95,91,71	563	149	5.10703e-15	1.56015e-13	0.129,0.109,0.108	0.338,0.267,0.345	-0.201
2219	2996	ENSG00000114857	NKTR	chr3	+	42619019	42619708	42619019	42619127	42619663	42619708	2996	26,24,16	33,42,28	87,54,74	59,42,35	685	149	1.0625e-05	7.22016e-05	0.146,0.111,0.111	0.243,0.219,0.315	-0.136
2220	2997	ENSG00000114857	NKTR	chr3	+	42619663	42621516	42619663	42619708	42621428	42621516	2997	44,62,33	30,30,24	303179211	28,22,21	1869	149	0	0	0.105,0.141,0.099	0.463,0.393,0.445	-0.319
2231	3009	ENSG00000163913	IFT122	chr3	+	129514388	129515599	129514388	129514554	129515487	129515599	3009	14,15,12	26,34,41	52,25,15	52,22,24	1082	149	0.000494916	0.00229919	0.069,0.057,0.039	0.121,0.135,0.079	-0.057
2244	3024	ENSG00000163703	CRELD1	chr3	+	9943076	9943515	9943076	9943172	9943380	9943515	3024	9,24,19	58,62,85	37,29,30	40,47,32	357	149	1.12999e-07	1.12883e-06	0.061,0.139,0.085	0.279,0.205,0.281	-0.16
2247	3028	ENSG00000163703	CRELD1	chr3	+	9943076	9944095	9943076	9943515	9943674	9944095	3028	15,10,15	22,25,23	40,21,25	8,4,7	308	149	1.3293e-11	2.51282e-10	0.248,0.162,0.24	0.708,0.717,0.633	-0.469
2249	3030	ENSG00000163703	CRELD1	chr3	+	9943076	9944095	9943076	9943515	9943901	9944095	3030	60,48,57	11,8,14	92,41,45	9,2,3	535	149	0.00336423	0.0126353	0.603,0.626,0.531	0.74,0.851,0.807	-0.213
2254	3037	ENSG00000163702	IL17RC	chr3	+	9923880	9924291	9923880	9924020	9924231	9924291	3037	12,21,31	93,97,105	72,42,25	91,50,60	360	149	1.5375e-08	1.82026e-07	0.051,0.082,0.109	0.247,0.258,0.147	-0.137
2264	3056	ENSG00000114745	GORASP1	chr3	-	39100746	39101102	39100746	39100877	39101015	39101102	3056	8,4,10	88101101	20,10,13	84,51,48	287	149	4.76429e-05	0.000285732	0.045,0.02,0.049	0.11,0.092,0.123	-0.07
2266	3058	ENSG00000110844	PRPF40B	chr12	+	49631859	49632880	49631859	49631925	49632854	49632880	3058	9,7,11	2,6,4	77,57,32	4,4,1	1078	149	1.27209e-05	8.52586e-05	0.383,0.139,0.275	0.727,0.663,0.816	-0.47
2267	3059	ENSG00000110844	PRPF40B	chr12	+	49633013	49633547	49633013	49633124	49633426	49633547	3059	6,5,10	31,23,20	37,25,13	49,23,13	451	149	4.29253e-05	0.000260175	0.06,0.067,0.142	0.2,0.264,0.248	-0.148
2273	3066	ENSG00000225697	SLC26A6	chr3	-	48629641	48629978	48629641	48629711	48629871	48629978	3066	22,15,18	65,74,84	48,19,30	100,57,39	309	149	0.00154649	0.00635594	0.14,0.089,0.094	0.188,0.138,0.271	-0.091
2276	3071	ENSG00000080823	MOK	chr14	-	102232534	102233789	102232534	102232708	102233687	102233789	3071	27,20,22	12,15,16	146,64,47	31,13,17	1128	149	0.000311899	0.00153992	0.229,0.15,0.154	0.384,0.394,0.268	-0.171
2277	3073	ENSG00000169696	ASPSCR1	chr17	+	82016799	82017113	82016799	82016869	82016940	82017113	3073	5,9,13	52,57,55	20,13,11	70,42,38	220	149	0.0308817	0.0853832	0.061,0.097,0.138	0.162,0.173,0.164	-0.068
2285	3082	ENSG00000184470	TXNRD2	chr22	-	19875521	19877234	19875521	19875807	19877039	19877234	3082	32,43,46	162183175	138,77,69	111,88,83	1381	149	0	0	0.021,0.025,0.028	0.118,0.086,0.082	-0.071
2305	3104	ENSG00000178035	IMPDH2	chr3	-	49028430	49028806	49028430	49028532	49028721	49028806	3104	48,49,56	6,3,1	126,63,54	1,0,2	338	149	0.000957515	0.00418141	0.779,0.878,0.961	0.982,1.0,0.922	-0.095
2324	3127	ENSG00000163930	BAP1	chr3	-	52402778	52403298	52402778	52402940	52403137	52403298	3127	19,10,17	12,18,14	39,16,13	16,3,7	346	149	0.0150796	0.046461	0.405,0.193,0.343	0.512,0.697,0.444	-0.237
2327	3130	ENSG00000221978	CCNL2	chr1	-	1390765	1391575	1390765	1390865	1391296	1391575	3130	169169191	3,9,6	1165777733	7,5,9	580	149	0.00014913	0.0007954	0.935,0.828,0.891	0.977,0.976,0.954	-0.084
2345	3149	ENSG00000178252	WDR6	chr3	+	49011634	49014293	49011634	49014116	49014209	49014293	3149	25,30,29	139,150,98	113,69,67	232105129	242	149	1.32509e-08	1.60205e-07	0.1,0.11,0.154	0.231,0.288,0.242	-0.132
2346	3150	ENSG00000156976	EIF4A2	chr3	+	186784563	186786051	186784563	186784696	186785882	186786051	3150	478598469	8409511243	1179793666	371282234	1335	149	0	0	0.06,0.066,0.04	0.262,0.239,0.241	-0.192
2349	3154	ENSG00000173540	GMPPB	chr3	-	49722595	49723114	49722595	49722754	49722971	49723114	3154	4,7,9	185204126	23,18,22	185,98,92	366	149	5.37655e-09	7.00795e-08	0.009,0.014,0.028	0.048,0.07,0.089	-0.052
2357	3162	ENSG00000164068	RNF123	chr3	+	49712478	49713587	49712478	49712656	49713512	49713587	3162	17,30,15	113123117	68,57,57	111,66,67	1005	149	4.44089e-16	1.52709e-14	0.022,0.035,0.019	0.083,0.114,0.112	-0.078
2359	3164	ENSG00000164068	RNF123	chr3	+	49713737	49713997	49713737	49713825	49713909	49713997	3164	4,16,14	99,97,97	23,16,10	108,65,49	233	149	0.00973771	0.0318737	0.025,0.095,0.084	0.12,0.136,0.115	-0.056
2361	3166	ENSG00000145029	NICN1	chr3	-	49424948	49425438	49424948	49425053	49425366	49425438	3166	20,16,8	35,30,30	60,42,31	52,21,16	462	149	9.28809e-07	7.90528e-06	0.156,0.147,0.079	0.271,0.392,0.385	-0.222
2363	3168	ENSG00000134072	CAMK1	chr3	-	9757346	9757846	9757346	9757621	9757728	9757846	3168	39,25,33	102,90,72	49,15,19	64,37,29	256	149	0.0159281	0.048746	0.182,0.139,0.211	0.308,0.191,0.276	-0.081
2364	3169	ENSG00000175455	CCDC14	chr3	-	123955842	123956115	123955842	123955965	123956045	123956115	3169	22,24,19	38,47,30	87,60,58	80,40,39	229	149	3.28375e-05	0.000203724	0.274,0.249,0.292	0.414,0.494,0.492	-0.195
2366	3171	ENSG00000175455	CCDC14	chr3	-	123956354	123956795	123956354	123956427	123956739	123956795	3171	52,33,22	49,39,33	239161139	105,48,45	461	149	1.6705e-10	2.66463e-09	0.255,0.215,0.177	0.424,0.52,0.5	-0.266
2367	3172	ENSG00000241404	EGFL8	chr6	+	32167349	32167656	32167349	32167429	32167502	32167656	3172	5,2,15	10,13,6	34,20,10	6,9,8	222	149	0.014462	0.0448612	0.251,0.094,0.627	0.792,0.599,0.456	-0.292
2375	3184	ENSG00000009830	POMT2	chr14	-	77278728	77279928	77278728	77278869	77279822	77279928	3184	27,12,10	39,38,38	85,50,70	58,49,47	1102	149	2.34961e-08	2.67083e-07	0.086,0.041,0.034	0.165,0.121,0.168	-0.098
2381	3191	ENSG00000009830	POMT2	chr14	-	77283796	77285041	77283796	77283873	77284949	77285041	3191	6,12,6	54,66,65	67,52,38	101,47,55	1225	149	1.22125e-15	3.96065e-14	0.013,0.022,0.011	0.075,0.119,0.078	-0.075
2382	3192	ENSG00000009830	POMT2	chr14	-	77286743	77287271	77286743	77286822	77287232	77287271	3192	1,2,4	3,2,2	9,5,7	3,0,3	559	149	0.0322905	0.0888475	0.082,0.21,0.348	0.444,1.0,0.383	-0.396
2387	3197	ENSG00000109065	NAT9	chr17	-	74771959	74772277	74771959	74771977	74772217	74772277	3197	96,82,113	12,15,18	259166180	12,8,11	389	149	1.3125e-05	8.76239e-05	0.754,0.677,0.706	0.892,0.888,0.862	-0.168
2389	3199	ENSG00000109065	NAT9	chr17	-	74771959	74772277	74771959	74772054	74772217	74772277	3199	62,49,62	31,49,43	150,99,107	41,27,22	312	149	1.09405e-06	9.15233e-06	0.489,0.323,0.408	0.636,0.637,0.699	-0.251
2393	3203	ENSG00000160796	NBEAL2	chr3	+	47007240	47007697	47007240	47007350	47007524	47007697	3203	8,5,5	45,53,42	54,23,12	88,54,43	323	149	1.03914e-06	8.76795e-06	0.076,0.042,0.052	0.221,0.164,0.114	-0.11
2398	3208	ENSG00000060971	ACAA1	chr3	-	38125825	38126700	38125825	38125881	38126161	38126700	3208	7,15,15	330318376	81,28,32	374177151	429	149	0	0	0.007,0.016,0.014	0.07,0.052,0.069	-0.051
2399	3209	ENSG00000060971	ACAA1	chr3	-	38125825	38126700	38125825	38125881	38126509	38126700	3209	151142185	50,81,56	300169136	61,24,20	777	149	1.13807e-05	7.69293e-05	0.367,0.252,0.388	0.485,0.575,0.566	-0.206
2422	3239	ENSG00000178149	DALRD3	chr3	-	49015972	49016340	49015972	49016086	49016157	49016340	3239	21,21,22	192175176	50,24,14	149,102,54	220	149	6.98701e-06	4.90884e-05	0.069,0.075,0.078	0.185,0.137,0.149	-0.083
2423	3240	ENSG00000178149	DALRD3	chr3	-	49017227	49017513	49017227	49017356	49017433	49017513	3240	32,62,40	221231262	47,25,22	171,94,66	226	149	0.0180521	0.0541723	0.087,0.15,0.091	0.153,0.149,0.18	-0.051
2428	3248	ENSG00000206503	HLA-A	chr6	+	29944499	29945091	29944499	29944616	29945062	29945091	3248	0,0,1	1,1,0	2,1,2	2,0,0	595	149	0.00608725	0.0211554	0.0,0.0,1.0	0.2,1.0,1.0	-0.4
2449	3276	ENSG00000076108	BAZ2A	chr12	-	56604584	56605327	56604584	56604799	56605072	56605327	3276	39,24,34	218236210	108,49,43	248139113	422	149	2.12664e-10	3.33774e-09	0.059,0.035,0.054	0.133,0.111,0.118	-0.071
2458	3287	ENSG00000158411	MITD1	chr2	-	99169262	99169610	99169262	99169470	99169549	99169610	3287	62,89,53	93144112	97,59,73	87,72,70	228	149	0.00042678	0.0020155	0.303,0.288,0.236	0.422,0.349,0.405	-0.116
2463	3301	ENSG00000164073	MFSD8	chr4	-	127920556	127921771	127920556	127920836	127921523	127921771	3301	11,19,28	20,34,24	98,77,71	53,22,33	836	149	1.07597e-06	9.05639e-06	0.089,0.091,0.172	0.248,0.384,0.277	-0.186
2478	3320	ENSG00000175110	MRPS22	chr3	+	139352646	139355790	139352646	139352792	139355681	139355790	3320	428474420	251245264	849602592	254144145	3038	149	9.28146e-14	2.4058e-12	0.077,0.087,0.072	0.141,0.17,0.167	-0.081
2479	3321	ENSG00000172830	SSH3	chr11	+	67306837	67307113	67306837	67306962	67307041	67307113	3321	30,37,29	106128138	86,18,26	126,76,56	228	149	0.00838799	0.0278907	0.156,0.159,0.121	0.308,0.134,0.233	-0.08
2481	3324	ENSG00000133275	CSNK1G2	chr19	+	1978858	1979248	1978858	1979093	1979162	1979248	3324	53,40,57	302302342	89,57,53	306194162	218	149	8.08482e-06	5.58832e-05	0.107,0.083,0.102	0.166,0.167,0.183	-0.075
2487	3335	ENSG00000100151	PICK1	chr22	+	38073772	38074451	38073772	38073823	38074306	38074451	3335	58,43,51	94,83,100	131,71,60	132,73,76	632	149	0.000660857	0.00297516	0.127,0.109,0.107	0.19,0.187,0.157	-0.064
2488	3338	ENSG00000130787	HIP1R	chr12	+	122860046	122860210	122860046	122860077	122860147	122860210	3338	8,11,16	87,75,94	33,24,12	111,57,36	219	149	8.79577e-05	0.000497845	0.059,0.091,0.104	0.168,0.223,0.185	-0.107
2508	3362	ENSG00000146830	GIGYF1	chr7	-	100685973	100686433	100685973	100686079	100686179	100686433	3362	2,19,7	69114123	31,31,28	166,119,84	249	149	8.02711e-06	5.55707e-05	0.017,0.091,0.033	0.101,0.135,0.166	-0.087
2513	3370	ENSG00000158062	UBXN11	chr1	-	26284361	26285541	26284361	26284482	26285463	26285541	3370	196217248	59,48,55	489311251	47,14,20	1130	149	2.2097e-09	2.99425e-08	0.305,0.373,0.373	0.578,0.745,0.623	-0.298
2543	3412	ENSG00000131876	SNRPA1	chr15	-	101285725	101287010	101285725	101285801	101286907	101287010	3412	236221202	46,34,37	690430462	38,19,25	1255	149	3.37952e-13	8.1144e-12	0.379,0.436,0.393	0.683,0.729,0.687	-0.297
2544	3413	ENSG00000114021	NIT2	chr3	+	100345584	100346255	100345584	100345678	100346180	100346255	3413	58,59,60	526531531	215130117	516298274	651	149	0	0	0.025,0.025,0.025	0.087,0.091,0.089	-0.064
2553	3425	ENSG00000143376	SNX27	chr1	+	151693423	151694484	151693423	151693483	151693592	151694484	3425	26,33,23	84,100,64	33,27,27	52,34,40	258	149	0.000348048	0.00167961	0.152,0.16,0.172	0.268,0.314,0.28	-0.126
2562	3442	ENSG00000256269	HMBS	chr11	+	119088634	119089131	119088634	119088707	119089099	119089131	3442	114103108	5,7,7	91,42,41	3,2,0	541	149	0.032057	0.0882759	0.863,0.802,0.809	0.893,0.853,1.0	-0.091
2603	3501	ENSG00000077152	UBE2T	chr1	-	202334988	202335818	202334988	202335058	202335641	202335818	3501	61,72,50	16,17,26	77,69,57	7,7,5	732	149	3.89956e-05	0.00023762	0.437,0.463,0.281	0.691,0.667,0.699	-0.292
2606	3504	ENSG00000155463	OXA1L	chr14	+	22770192	22770625	22770192	22770278	22770460	22770625	3504	89,117,89	95310451225	202136110	812533479	331	149	0	0	0.04,0.048,0.032	0.101,0.103,0.094	-0.059
2607	3505	ENSG00000213672	NCKIPSD	chr3	-	48678876	48679183	48678876	48678969	48679054	48679183	3505	12,16,9	90100122	33,17,22	148,90,57	234	149	0.00123119	0.00524599	0.078,0.092,0.045	0.124,0.107,0.197	-0.071
2615	3519	ENSG00000182923	CEP63	chr3	+	134559149	134561767	134559149	134559429	134561376	134561767	3519	3,0,3	4,4,2	18,11,11	5,3,6	2096	149	0.000493058	0.00229367	0.051,0.0,0.096	0.204,0.207,0.115	-0.126
2630	3544	ENSG00000172432	GTPBP2	chr6	-	43624887	43625560	43624887	43625062	43625362	43625560	3544	77,78,123	78,98,137	200,134,92	185,73,72	449	149	0.00763763	0.0256827	0.247,0.209,0.23	0.264,0.379,0.298	-0.085
2632	3547	ENSG00000197530	MIB2	chr1	+	1625545	1626754	1625545	1625653	1626649	1626754	3547	27,26,50	55,60,53	96,93,68	75,54,36	1145	149	6.87052e-08	7.09125e-07	0.06,0.053,0.109	0.143,0.183,0.197	-0.1
2634	3549	ENSG00000197530	MIB2	chr1	+	1628018	1628399	1628018	1628179	1628272	1628399	3549	8,9,8	58,55,59	35,11,21	114,52,62	242	149	0.004066	0.0148235	0.078,0.092,0.077	0.159,0.115,0.173	-0.067
2641	3562	ENSG00000154743	TSEN2	chr3	+	12529761	12531659	12529761	12529873	12531569	12531659	3562	19,21,27	105,97,126	174,85,105	169,96,93	1845	149	0	0	0.014,0.017,0.017	0.077,0.067,0.084	-0.06
2642	3563	ENSG00000182400	TRAPPC6B	chr14	-	39158284	39159550	39158284	39158402	39159449	39159550	3563	15,6,11	14,16,22	24,16,34	14,14,5	1196	149	0.00109748	0.00472331	0.118,0.045,0.059	0.176,0.125,0.459	-0.179
2656	3580	ENSG00000124006	OBSL1	chr2	-	219550728	219551798	219550728	219550842	219551528	219551798	3580	15,20,18	76,89,84	27,13,12	49,28,16	835	149	0.000136864	0.000736868	0.034,0.039,0.037	0.09,0.077,0.118	-0.058
2660	3584	ENSG00000105607	GCDH	chr19	+	12891486	12891974	12891486	12891522	12891830	12891974	3584	34,45,35	167207162	76,33,43	137,70,73	457	149	1.7997e-08	2.11604e-07	0.062,0.066,0.066	0.153,0.133,0.161	-0.084
2667	3595	ENSG00000184014	DENND5A	chr11	-	9142721	9143485	9142721	9142845	9143402	9143485	3595	32,27,43	187176160	117,53,53	231117116	706	149	8.27812e-09	1.03749e-07	0.035,0.031,0.054	0.097,0.087,0.088	-0.051
2668	3597	ENSG00000184014	DENND5A	chr11	-	9141939	9144278	9141939	9142108	9144096	9144278	3597	36,36,35	21,18,18	166,72,74	19,11,13	2137	149	3.15502e-08	3.49349e-07	0.107,0.122,0.119	0.379,0.313,0.284	-0.209
2670	3599	ENSG00000184014	DENND5A	chr11	-	9142721	9144278	9142721	9142845	9144096	9144278	3599	34,36,50	11,16,18	154,69,62	18,9,9	1400	149	2.02099e-05	0.0001301	0.248,0.193,0.228	0.477,0.449,0.423	-0.227
2686	3618	ENSG00000064961	HMG20B	chr19	+	3573691	3574586	3573691	3573800	3574382	3574586	3618	414405389	800795885	644376301	671454387	731	149	5.81402e-09	7.50667e-08	0.095,0.094,0.082	0.164,0.144,0.137	-0.058
2694	3627	ENSG00000186501	TMEM222	chr1	+	27334150	27336399	27334150	27334281	27335378	27336399	3627	10,14,11	66,43,52	49,21,25	49,29,40	1246	149	2.52643e-08	2.84816e-07	0.018,0.037,0.025	0.107,0.08,0.07	-0.059
2695	3629	ENSG00000113108	APBB3	chr5	-	140561586	140561849	140561586	140561701	140561843	140561849	3629	12,17,18	5,8,14	78,30,47	14,4,5	291	149	0.000110103	0.000608098	0.551,0.521,0.397	0.74,0.793,0.828	-0.297
2697	3631	ENSG00000113108	APBB3	chr5	-	140561586	140562227	140561586	140561701	140562099	140562227	3631	35,38,37	16,13,4	164,70,96	18,5,5	547	149	0.00186475	0.00751501	0.373,0.443,0.716	0.713,0.792,0.839	-0.271
2698	3633	ENSG00000121753	ADGRB2	chr1	-	31735182	31735665	31735182	31735281	31735579	31735665	3633	5,6,2	22,21,16	15,9,4	15,10,11	447	149	0.00132079	0.00557914	0.07,0.087,0.04	0.25,0.231,0.108	-0.131
2702	3641	ENSG00000105483	CARD8	chr19	-	48232452	48234543	48232452	48232493	48234402	48234543	3641	14,17,11	8,15,7	131,86,69	10,6,4	2058	149	5.83533e-13	1.33905e-11	0.112,0.076,0.102	0.487,0.509,0.555	-0.42
2707	3647	ENSG00000167964	RAB26	chr16	+	2152988	2153222	2152988	2153045	2153145	2153222	3647	254232272	396338380	272170150	306201168	249	149	0.0225139	0.0655306	0.277,0.291,0.3	0.347,0.336,0.348	-0.054
2708	3648	ENSG00000112531	QKI	chr6	+	163563419	163570145	163563419	163563719	163564666	163570145	3648	32,26,23	1,2,8	109,73,72	3,2,1	1096	149	0.0070703	0.0240587	0.813,0.639,0.281	0.832,0.832,0.907	-0.279
2711	3658	ENSG00000132549	VPS13B	chr8	+	99870784	99871697	99870784	99870887	99871447	99871697	3658	6,5,5	5,16,5	59,33,29	30,14,22	709	149	0.000972002	0.00423657	0.201,0.062,0.174	0.292,0.331,0.217	-0.134
2715	3663	ENSG00000165801	ARHGEF40	chr14	+	21087000	21087463	21087000	21087105	21087319	21087463	3663	9,11,13	65,69,44	42,22,11	63,44,47	363	149	0.000191184	0.000996373	0.054,0.061,0.108	0.215,0.17,0.088	-0.083
2716	3664	ENSG00000165801	ARHGEF40	chr14	+	21088829	21089545	21088829	21088876	21089013	21089545	3664	8,9,7	49,62,60	17,12,16	75,48,36	286	149	0.00948426	0.0311424	0.078,0.07,0.057	0.106,0.115,0.188	-0.068
2734	3687	ENSG00000106462	EZH2	chr7	-	148816683	148817391	148816683	148816778	148817221	148817391	3687	106,94,96	226236250	339257235	429279255	592	149	1.72263e-10	2.73959e-09	0.106,0.091,0.088	0.166,0.188,0.188	-0.086
2735	3688	ENSG00000106462	EZH2	chr7	-	148816683	148818117	148816683	148816778	148817876	148818117	3688	235189176	4,5,4	638485429	2,0,0	1247	149	6.1413e-07	5.42257e-06	0.875,0.819,0.84	0.974,1.0,1.0	-0.147
2736	3689	ENSG00000106462	EZH2	chr7	-	148816683	148818117	148816683	148817391	148817876	148818117	3689	85,51,46	253268253	215173142	463273251	634	149	1.52559e-11	2.87354e-10	0.073,0.043,0.041	0.098,0.13,0.117	-0.063
2739	3692	ENSG00000090539	CHRD	chr3	+	184386045	184386755	184386045	184386159	184386491	184386755	3692	6,6,17	42,26,36	20,11,12	32,20,18	481	149	0.00676673	0.0231062	0.042,0.067,0.128	0.162,0.146,0.171	-0.081
2762	3716	ENSG00000249378	LINC01060	chr4	+	188485778	188486620	188485778	188485865	188486095	188486620	3716	5,6,4	4,6,13	5,9,5	4,1,0	379	149	0.00551044	0.0194271	0.33,0.282,0.108	0.33,0.78,1.0	-0.463
2771	3726	ENSG00000012171	SEMA3B	chr3	+	50273534	50273828	50273534	50273646	50273758	50273828	3726	91,67,100	404365431	216143139	511262220	261	149	1.85851e-13	4.62742e-12	0.114,0.095,0.117	0.194,0.238,0.265	-0.124
2772	3727	ENSG00000012171	SEMA3B	chr3	+	50273912	50274582	50273912	50274057	50274362	50274582	3727	66,85,73	413420497	371201188	654289315	454	149	0	0	0.05,0.062,0.046	0.157,0.186,0.164	-0.116
2774	3729	ENSG00000012171	SEMA3B	chr3	+	50275011	50275459	50275011	50275053	50275301	50275459	3729	79,77,76	402413410	342159156	521297260	397	149	0	0	0.069,0.065,0.065	0.198,0.167,0.184	-0.117
2775	3731	ENSG00000005448	WDR54	chr2	+	74423318	74423982	74423318	74423385	74423854	74423982	3731	22,24,32	4,9,5	55,29,31	4,1,4	618	149	0.0139525	0.0435373	0.57,0.391,0.607	0.768,0.875,0.651	-0.242
2781	3739	ENSG00000135469	COQ10A	chr12	+	56269058	56269561	56269058	56269251	56269459	56269561	3739	28,27,18	201226245	53,30,33	163,136,96	357	149	3.2747e-08	3.61432e-07	0.055,0.047,0.03	0.119,0.084,0.125	-0.065
2782	3743	ENSG00000197948	FCHSD1	chr5	-	141646086	141646722	141646086	141646191	141646602	141646722	3743	24,23,29	50,68,60	84,61,59	71,51,35	560	149	1.8513e-09	2.54386e-08	0.113,0.083,0.114	0.239,0.241,0.31	-0.16
2795	3756	ENSG00000103507	BCKDK	chr16	+	31110400	31111219	31110400	31110499	31111090	31111219	3756	18,21,33	5,9,1	70,56,51	3,3,3	740	149	0.0215195	0.062877	0.42,0.32,0.869	0.825,0.79,0.774	-0.26
2804	3772	ENSG00000185864	NPIPB4	chr16	-	21839104	21839310	21839104	21839140	21839249	21839310	3772	1,0,1	7,8,12	4,4,4	34,12,15	258	149	0.00392991	0.0143733	0.076,0.0,0.046	0.064,0.161,0.133	-0.079
2810	3780	ENSG00000286193	NA	chr5	+	37249767	37250646	37249767	37250061	37250396	37250646	3780	61,69,47	10,12,20	35,28,21	1,3,2	484	149	0.00309794	0.0117708	0.653,0.639,0.42	0.915,0.742,0.764	-0.236
2811	3783	ENSG00000117385	P3H1	chr1	-	42746374	42747412	42746374	42746852	42747271	42747412	3783	37,39,51	120135136	121,67,65	214,103,84	568	149	6.96287e-06	4.89691e-05	0.075,0.07,0.09	0.129,0.146,0.169	-0.07
2812	3784	ENSG00000117385	P3H1	chr1	-	42754868	42755217	42754868	42754990	42755164	42755217	3784	53,48,57	229246206	137,103,81	249185152	323	149	3.80423e-10	5.78496e-09	0.096,0.083,0.113	0.202,0.204,0.197	-0.104
2813	3788	ENSG00000085465	OVGP1	chr1	-	111421275	111421673	111421275	111421461	111421564	111421673	3788	0,0,1	5,2,4	3,2,1	13,5,4	252	149	0.00898894	0.0296726	0.0,0.0,0.129	0.12,0.191,0.129	-0.104
2826	3803	ENSG00000107551	RASSF4	chr10	+	44970164	44971848	44970164	44970264	44971772	44971848	3803	10,20,19	67,81,88	87,83,48	81,47,46	1657	149	0	0	0.013,0.022,0.019	0.088,0.137,0.086	-0.086
2836	3815	ENSG00000170581	STAT2	chr12	-	56350096	56350432	56350096	56350190	56350411	56350432	3815	8,4,5	61,75,57	31,15,20	51,34,24	370	149	5.08349e-12	1.04151e-10	0.05,0.021,0.034	0.197,0.151,0.251	-0.165
2839	3819	ENSG00000170581	STAT2	chr12	-	56354777	56355351	56354777	56354863	56355275	56355351	3819	24,30,15	52,49,64	75,29,43	80,39,38	561	149	4.15486e-05	0.000252278	0.109,0.14,0.059	0.199,0.165,0.231	-0.096
2841	3821	ENSG00000131697	NPHP4	chr1	-	5862810	5864033	5862810	5863405	5863889	5864033	3821	27,16,20	37,43,45	67,49,42	41,31,24	633	149	1.61278e-08	1.9028e-07	0.147,0.081,0.095	0.278,0.271,0.292	-0.173
2842	3822	ENSG00000131697	NPHP4	chr1	-	5862810	5866458	5862810	5864033	5864337	5866458	3822	7,9,7	40,45,36	22,10,9	38,20,31	453	149	0.00271197	0.0104611	0.054,0.062,0.06	0.16,0.141,0.087	-0.071
2850	3832	ENSG00000164088	PPM1M	chr3	+	52249173	52250595	52249173	52249322	52249669	52250595	3832	8,9,14	50,48,68	31,14,19	70,41,34	496	149	0.000499111	0.00231711	0.046,0.053,0.058	0.117,0.093,0.144	-0.066
2851	3833	ENSG00000008128	CDK11A	chr1	-	1703475	1703940	1703475	1703624	1703823	1703940	3833	16,17,11	41,60,67	36,31,17	95,53,49	348	149	0.0251421	0.0714483	0.143,0.108,0.066	0.14,0.2,0.129	-0.051
2853	3835	ENSG00000008128	CDK11A	chr1	-	1704222	1704655	1704222	1704344	1704549	1704655	3835	12,16,8	19,25,39	52,24,23	40,21,27	354	149	0.000449463	0.00211096	0.21,0.212,0.079	0.354,0.325,0.264	-0.147
2860	3847	ENSG00000163463	KRTCAP2	chr1	-	155169790	155172489	155169790	155169857	155172350	155172489	3847	134151121	9,3,11	336231184	8,4,3	2642	149	0.0147991	0.0457202	0.456,0.739,0.383	0.703,0.765,0.776	-0.222
2877	3868	ENSG00000085998	POMGNT1	chr1	-	46192899	46193925	46192899	46193639	46193854	46193925	3868	31,27,33	216267302	89,35,32	290161119	364	149	2.46502e-07	2.31705e-06	0.055,0.04,0.043	0.112,0.082,0.099	-0.052
2878	3869	ENSG00000085998	POMGNT1	chr1	-	46193304	46193925	46193304	46193388	46193854	46193925	3869	37,44,49	4,1,0	139,46,47	1,0,0	615	149	0.0330865	0.090586	0.691,0.914,1.0	0.971,1.0,1.0	-0.122
2880	3872	ENSG00000085998	POMGNT1	chr1	-	46194273	46194961	46194273	46194401	46194843	46194961	3872	17,15,15	12,14,17	37,26,15	16,6,8	591	149	0.00909679	0.0299708	0.263,0.213,0.182	0.368,0.522,0.321	-0.184
2896	3891	ENSG00000144591	GMPPA	chr2	+	219504082	219505761	219504082	219504213	219505457	219505761	3891	97,88,88	14,13,10	222177127	18,10,7	1393	149	0.00574513	0.0201076	0.426,0.42,0.485	0.569,0.654,0.66	-0.184
2906	3903	ENSG00000162836	ACP6	chr1	-	147647367	147648411	147647367	147647566	147648245	147648411	3903	45,54,39	48,54,43	77,46,46	59,26,26	828	149	0.0110118	0.0354438	0.144,0.153,0.14	0.19,0.241,0.241	-0.078
2911	3910	ENSG00000143793	C1orf35	chr1	-	228102309	228102560	228102309	228102382	228102477	228102560	3910	7,3,6	57,47,64	12,10,8	51,46,28	244	149	0.00384644	0.0141208	0.07,0.038,0.054	0.126,0.117,0.149	-0.077
2914	3913	ENSG00000064687	ABCA7	chr19	+	1056906	1057429	1056906	1057084	1057313	1057429	3913	4,12,4	42,34,53	34,22,20	70,52,42	378	149	3.08083e-05	0.00019183	0.036,0.122,0.029	0.161,0.143,0.158	-0.092
2916	3915	ENSG00000064687	ABCA7	chr19	+	1063759	1064253	1063759	1063863	1064160	1064253	3915	7,4,9	19,22,23	46,19,26	44,16,19	446	149	2.55494e-06	1.99355e-05	0.11,0.057,0.116	0.259,0.284,0.314	-0.191
2918	3917	ENSG00000115183	TANC1	chr2	+	159219237	159219867	159219237	159219361	159219691	159219867	3917	18,19,10	88,75,88	91,38,34	134,95,65	479	149	2.50788e-08	2.83192e-07	0.06,0.073,0.034	0.174,0.111,0.14	-0.086
2926	3925	ENSG00000162650	ATXN7L2	chr1	+	109488846	109490128	109488846	109489100	109489929	109490128	3925	13,9,6	7,7,8	45,31,21	9,5,2	978	149	5.59743e-05	0.00033077	0.221,0.164,0.103	0.432,0.486,0.615	-0.348
2929	3930	ENSG00000143578	CREB3L4	chr1	+	153968929	153969455	153968929	153969176	153969333	153969455	3930	7,7,11	44,77,70	34,14,21	55,40,31	306	149	4.91822e-08	5.18572e-07	0.072,0.042,0.071	0.231,0.146,0.248	-0.147
2930	3931	ENSG00000143578	CREB3L4	chr1	+	153972743	153973078	153972743	153972836	153972971	153973078	3931	6,10,14	49,52,85	23,9,17	54,37,25	284	149	0.000643379	0.00290221	0.06,0.092,0.08	0.183,0.113,0.263	-0.109
2943	3948	ENSG00000137411	VARS2	chr6	+	30923352	30924560	30923352	30923505	30924353	30924560	3948	6,3,2	54,43,64	34,10,21	53,43,36	997	149	4.88881e-11	8.57798e-10	0.016,0.01,0.005	0.087,0.034,0.08	-0.057
2944	3949	ENSG00000142871	CCN1	chr1	+	85581364	85582284	85581364	85581578	85581927	85582284	3949	11,12,10	70,72,108	33,21,20	112,71,41	498	149	6.45353e-05	0.000377049	0.045,0.047,0.027	0.081,0.081,0.127	-0.057
2960	3972	ENSG00000247828	TMEM161B-DT	chr5	+	88269467	88270585	88269467	88269687	88270525	88270585	3972	17,18,20	2,1,6	47,39,32	4,0,1	987	149	0.0207536	0.0607948	0.562,0.731,0.335	0.639,1.0,0.828	-0.28
2961	3973	ENSG00000247828	TMEM161B-DT	chr5	+	88269467	88282106	88269467	88270585	88282041	88282106	3973	79,105,53	56,32,72	695434473	67,40,29	11605	149	0	0	0.018,0.04,0.009	0.118,0.122,0.173	-0.115
2966	3979	ENSG00000186862	PDZD7	chr10	-	101021797	101022385	101021797	101021945	101022208	101022385	3979	9,13,12	92,89,73	46,26,16	47,36,25	412	149	1.33227e-14	3.89603e-13	0.034,0.05,0.056	0.261,0.207,0.188	-0.172
2967	3980	ENSG00000186862	PDZD7	chr10	-	101023435	101024068	101023435	101023610	101023927	101024068	3980	10,9,13	88,92,118	34,11,21	68,40,34	466	149	2.53069e-09	3.39559e-08	0.035,0.03,0.034	0.138,0.081,0.165	-0.095
2974	3991	ENSG00000171163	ZNF692	chr1	-	248855557	248855946	248855557	248855635	248855724	248855946	3991	27,17,13	33,42,31	77,50,34	42,30,28	238	149	6.6549e-06	4.70936e-05	0.339,0.202,0.208	0.534,0.511,0.432	-0.243
2977	3994	ENSG00000120008	WDR11	chr10	+	120905875	120906855	120905875	120906021	120906775	120906855	3994	45,40,27	110135105	181,113,88	225128113	903	149	1.89702e-10	3.00494e-09	0.063,0.047,0.041	0.117,0.127,0.114	-0.069
2987	4008	ENSG00000197343	ZNF655	chr7	+	99561887	99562494	99561887	99561973	99562343	99562494	4008	26,21,26	1,1,2	122,69,55	1,0,0	519	149	0.0360822	0.0971778	0.882,0.858,0.789	0.972,1.0,1.0	-0.148
2989	4010	ENSG00000197343	ZNF655	chr7	+	99561887	99562494	99561887	99561973	99562367	99562494	4010	36,25,47	19,21,30	146,80,60	41,16,13	543	149	8.60474e-06	5.92973e-05	0.342,0.246,0.301	0.494,0.578,0.559	-0.247
2997	4018	ENSG00000132155	RAF1	chr3	-	12585121	12587637	12585121	12585799	12587590	12587637	4018	292363204	431469424	1097588596	522389334	1940	149	0	0	0.049,0.056,0.036	0.139,0.104,0.121	-0.074
3003	4027	ENSG00000159214	CCDC24	chr1	+	43991846	43992387	43991846	43992004	43992152	43992387	4027	14,4,5	5,3,9	10,5,7	1,1,1	297	149	0.000982433	0.00427658	0.584,0.401,0.218	0.834,0.715,0.778	-0.375
3004	4028	ENSG00000159214	CCDC24	chr1	+	43991846	43992387	43991846	43992004	43992211	43992387	4028	25,11,11	19,21,29	16,10,13	10,1,3	356	149	0.0013787	0.00578089	0.355,0.18,0.137	0.401,0.807,0.645	-0.394
3011	4038	ENSG00000162772	ATF3	chr1	+	212619045	212619555	212619045	212619266	212619357	212619555	4038	26,41,16	2,1,3	9,8,5	0,0,0	240	149	0.0129608	0.0407586	0.89,0.962,0.768	1.0,1.0,1.0	-0.127
3017	4047	ENSG00000143630	HCN3	chr1	+	155283973	155284757	155283973	155284135	155284538	155284757	4047	56,57,66	19,13,17	174,72,77	13,4,3	552	149	7.47617e-08	7.67008e-07	0.443,0.542,0.512	0.783,0.829,0.874	-0.33
3029	4064	ENSG00000188004	SNHG28	chr1	-	159837916	159841235	159837916	159840866	159841125	159841235	4064	4,0,0	4,4,3	8,3,1	0,3,0	408	149	0.000437747	0.00206302	0.268,0.0,0.0	1.0,0.268,1.0	-0.667
3034	4071	ENSG00000231742	LINC01273	chr20	+	50172922	50173592	50172922	50173017	50173201	50173592	4071	25,31,39	109,92,131	24,25,18	44,25,29	333	149	0.000142259	0.000762914	0.093,0.131,0.118	0.196,0.309,0.217	-0.127
3041	4079	ENSG00000182473	EXOC7	chr17	-	76087653	76088562	76087653	76087720	76088463	76088562	4079	55,38,32	7,8,12	88,62,61	7,7,5	892	149	0.0133409	0.0418385	0.568,0.442,0.308	0.677,0.597,0.671	-0.209
3042	4081	ENSG00000133226	SRRM1	chr1	+	24646666	24649029	24646666	24646789	24648858	24649029	4081	161,123,92	312332235	620462522	253164153	2218	149	0	0	0.034,0.024,0.026	0.141,0.159,0.186	-0.134
3047	4092	ENSG00000111674	ENO2	chr12	+	6916670	6917107	6916670	6916729	6917037	6917107	4092	106103108	392456372	390214212	538387385	457	149	2.03171e-14	5.84159e-13	0.081,0.069,0.086	0.191,0.153,0.152	-0.087
3058	4103	ENSG00000124067	SLC12A4	chr16	-	67945086	67945553	67945086	67945220	67945368	67945553	4103	15,13,12	123,129,93	34,30,17	121,69,69	297	149	4.67429e-06	3.42464e-05	0.058,0.048,0.061	0.124,0.179,0.11	-0.082
3063	4109	ENSG00000014914	MTMR11	chr1	-	149930364	149930965	149930364	149930547	149930791	149930965	4109	9,12,16	17,21,30	51,36,40	21,17,15	393	149	1.01744e-08	1.25901e-07	0.167,0.178,0.168	0.479,0.445,0.503	-0.305
3064	4110	ENSG00000014914	MTMR11	chr1	-	149933609	149933942	149933609	149933698	149933854	149933942	4110	7,8,14	13,11,16	27,23,20	13,11,7	305	149	0.000346866	0.00167627	0.208,0.262,0.299	0.504,0.505,0.583	-0.274
3067	4113	ENSG00000177728	TMEM94	chr17	+	75485870	75486426	75485870	75485998	75486289	75486426	4113	15,20,10	84,93,101	25,33,8	98,46,48	440	149	0.00249556	0.00975279	0.057,0.068,0.032	0.08,0.195,0.053	-0.057
3068	4114	ENSG00000177728	TMEM94	chr17	+	75492928	75493593	75492928	75493102	75493490	75493593	4114	51,63,45	62,61,68	104,71,52	72,32,42	537	149	0.000745373	0.00331854	0.186,0.223,0.155	0.286,0.381,0.256	-0.12
3073	4121	ENSG00000186470	BTN3A2	chr6	+	26373275	26373413	26373275	26373296	26373386	26373413	4121	10,9,10	105114102	16,19,11	108,77,58	239	149	0.00390065	0.0142739	0.056,0.047,0.058	0.085,0.133,0.106	-0.054
3074	4122	ENSG00000139372	TDG	chr12	+	103982798	103983389	103982798	103982934	103983294	103983389	4122	10,16,16	2,9,2	60,37,55	0,0,0	509	149	8.83245e-11	1.49976e-09	0.594,0.342,0.701	1.0,1.0,1.0	-0.454
3077	4125	ENSG00000111325	OGFOD2	chr12	+	122975810	122976767	122975810	122975867	122976653	122976767	4125	36,42,39	74,79,74	87,57,47	77,45,40	935	149	1.96597e-06	1.57346e-05	0.072,0.078,0.077	0.153,0.168,0.158	-0.084
3083	4131	ENSG00000092010	PSME1	chr14	+	24136984	24137431	24136984	24137017	24137320	24137431	4131	67,57,86	9,5,16	49,55,39	7,0,2	452	149	0.0266072	0.0748963	0.71,0.79,0.639	0.698,1.0,0.865	-0.141
3089	4140	ENSG00000160789	LMNA	chr1	+	156137653	156138757	156137653	156137743	156138487	156138757	4140	540544394	663750579	800494405	576386341	893	149	8.30157e-09	1.03853e-07	0.12,0.108,0.102	0.188,0.176,0.165	-0.066
3092	4143	ENSG00000134222	PSRC1	chr1	-	109282517	109282731	109282517	109282575	109282679	109282731	4143	20,13,10	198245256	32,25,22	220145101	253	149	1.08763e-06	9.10977e-06	0.056,0.03,0.022	0.079,0.092,0.114	-0.059
3095	4149	ENSG00000137274	BPHL	chr6	+	3138040	3140509	3138040	3138179	3140385	3140509	4149	46,37,56	5,4,9	161,99,71	1,2,0	2355	149	1.2641e-08	1.53646e-07	0.368,0.369,0.282	0.911,0.758,1.0	-0.55
3099	4156	ENSG00000099622	CIRBP	chr19	+	1271139	1271632	1271139	1271467	1271550	1271632	4156	19,28,26	121154203	38,12,19	85,76,80	232	149	0.00749811	0.0253006	0.092,0.105,0.076	0.223,0.092,0.132	-0.058
3102	4159	ENSG00000099622	CIRBP	chr19	+	1271980	1274810	1271980	1274440	1274648	1274810	4159	34,50,36	25,13,37	52,36,27	14,6,4	357	149	0.00365232	0.0135169	0.362,0.616,0.289	0.608,0.715,0.738	-0.265
3107	4167	ENSG00000096093	EFHC1	chr6	+	52452687	52454287	52452687	52452837	52454094	52454287	4167	49,34,40	27,20,29	195143119	22,17,22	1406	149	1.11381e-11	2.12899e-10	0.161,0.153,0.128	0.484,0.471,0.364	-0.292
3108	4168	ENSG00000149532	CPSF7	chr11	-	61415665	61416519	61415665	61415784	61416104	61416519	4168	17,5,15	64,67,74	78,39,55	185,92,94	469	149	1.58056e-06	1.29221e-05	0.078,0.023,0.061	0.118,0.119,0.157	-0.077
3112	4172	ENSG00000162591	MEGF6	chr1	-	3494370	3494741	3494370	3494499	3494612	3494741	4172	4,13,8	48,69,75	29,25,24	153,106,84	262	149	0.0126573	0.0398774	0.045,0.097,0.057	0.097,0.118,0.14	-0.052
3114	4174	ENSG00000197580	BCO2	chr11	+	112193473	112193994	112193473	112193697	112193878	112193994	4174	24,10,15	132128162	38,23,32	140,114,79	330	149	1.1429e-05	7.70916e-05	0.076,0.034,0.04	0.109,0.083,0.155	-0.066
3124	4184	ENSG00000171793	CTPS1	chr1	+	41008658	41008890	41008658	41008714	41008793	41008890	4184	55,73,44	470477401	158,85,64	692352314	228	149	1.13882e-05	7.69293e-05	0.071,0.091,0.067	0.13,0.136,0.118	-0.052
3125	4185	ENSG00000122678	POLM	chr7	-	44073782	44074530	44073782	44074025	44074130	44074530	4185	2,5,1	31,21,44	11,8,5	51,33,17	254	149	0.00437363	0.0158521	0.036,0.123,0.013	0.112,0.125,0.147	-0.071
3128	4188	ENSG00000122678	POLM	chr7	-	44074130	44074530	44074130	44074233	44074397	44074530	4188	15,12,10	12,16,27	39,20,17	9,12,7	313	149	0.000288079	0.00143578	0.373,0.263,0.15	0.674,0.442,0.536	-0.289
3129	4189	ENSG00000129084	PSMA1	chr11	-	14513816	14514491	14513816	14513887	14514402	14514491	4189	89114116	99611291235	388252255	1197684598	664	149	0	0	0.02,0.022,0.021	0.068,0.076,0.087	-0.056
3144	4207	ENSG00000010270	STARD3NL	chr7	+	38215027	38217305	38215027	38215105	38217187	38217305	4207	33,50,34	27,30,39	50,34,24	13,11,11	2231	149	0.000272065	0.00136491	0.075,0.1,0.055	0.204,0.171,0.127	-0.091
3149	4214	ENSG00000116691	MIIP	chr1	+	12029222	12029894	12029222	12029281	12029764	12029894	4214	80,70,72	96,101,99	137,88,56	81,58,61	632	149	0.000239814	0.0012192	0.164,0.14,0.146	0.285,0.263,0.178	-0.092
3155	4220	ENSG00000169228	RAB24	chr5	-	177302127	177302496	177302127	177302178	177302396	177302496	4220	130153114	281310380	227131111	232145120	367	149	5.53657e-12	1.12758e-10	0.158,0.167,0.109	0.284,0.268,0.273	-0.13
3165	4232	ENSG00000089685	BIRC5	chr17	+	78215965	78216781	78215965	78216034	78216663	78216781	4232	48,38,23	48,44,54	77,38,41	60,41,25	778	149	0.00905145	0.0298358	0.161,0.142,0.075	0.197,0.151,0.239	-0.07
3172	4241	ENSG00000173209	AHSA2P	chr2	+	61185501	61186497	61185501	61185618	61186445	61186497	4241	130109145	18,11,11	840573594	26,16,17	976	149	6.82325e-07	5.97078e-06	0.524,0.602,0.668	0.831,0.845,0.842	-0.241
3174	4244	ENSG00000152527	PLEKHH2	chr2	+	43710488	43712383	43710488	43710575	43712224	43712383	4244	8,7,6	43,48,30	111,50,53	46,29,35	1798	149	0	0	0.015,0.012,0.016	0.167,0.125,0.111	-0.12
3194	4274	ENSG00000060138	YBX3	chr12	-	10701959	10704148	10701959	10702134	10704059	10704148	4274	224243246	59,71,66	351244201	68,48,41	2074	149	0.0223204	0.0649952	0.214,0.197,0.211	0.271,0.268,0.26	-0.059
3195	4275	ENSG00000060138	YBX3	chr12	-	10709907	10713333	10709907	10710114	10713210	10713333	4275	241260202	10691198966	14331047951	870446472	3245	149	0	0	0.01,0.01,0.01	0.07,0.097,0.085	-0.074
3198	4279	ENSG00000120798	NR2C1	chr12	-	95057730	95058489	95057730	95057878	95058309	95058489	4279	42,41,25	73,67,66	153,70,118	78,63,56	580	149	3.46495e-10	5.28076e-09	0.129,0.136,0.089	0.335,0.222,0.351	-0.185
3212	4296	ENSG00000115556	PLCD4	chr2	+	218633604	218634221	218633604	218633761	218634104	218634221	4296	34,24,24	3,1,5	99,58,46	2,1,3	492	149	0.0237474	0.0682655	0.774,0.879,0.592	0.937,0.946,0.823	-0.154
3214	4299	ENSG00000178467	P4HTM	chr3	+	49004860	49005867	49004860	49005046	49005776	49005867	4299	50,81,56	100124108	179,124,82	113,70,56	879	149	5.85088e-13	1.33905e-11	0.078,0.1,0.081	0.212,0.231,0.199	-0.128
3223	4311	ENSG00000156873	PHKG2	chr16	+	30751105	30751603	30751105	30751281	30751548	30751603	4311	79,57,54	116135130	132,80,73	139,71,59	416	149	1.81782e-07	1.75946e-06	0.196,0.131,0.13	0.254,0.288,0.307	-0.131
3224	4313	ENSG00000139645	ANKRD52	chr12	-	56257282	56257911	56257282	56257361	56257827	56257911	4313	8,12,12	90,74,77	71,32,25	131,74,66	615	149	3.5332e-09	4.70384e-08	0.021,0.038,0.036	0.116,0.095,0.084	-0.067
3226	4317	ENSG00000124574	ABCC10	chr6	+	43437933	43438795	43437933	43438013	43438623	43438795	4317	5,10,10	16,21,20	34,20,28	22,15,12	759	149	4.9775e-06	3.62738e-05	0.058,0.085,0.089	0.233,0.207,0.314	-0.174
3227	4318	ENSG00000124574	ABCC10	chr6	+	43442969	43444010	43442969	43443159	43443932	43444010	4318	27,19,23	33,25,35	71,53,46	29,23,23	922	149	3.42349e-07	3.14878e-06	0.117,0.109,0.096	0.283,0.271,0.244	-0.159
3234	4326	ENSG00000114626	ABTB1	chr3	+	127676966	127677286	127676966	127677083	127677167	127677286	4326	12,22,17	152165164	34,24,18	113,69,52	233	149	1.16169e-07	1.15048e-06	0.048,0.079,0.062	0.161,0.182,0.181	-0.112
3235	4327	ENSG00000114626	ABTB1	chr3	+	127677464	127677843	127677464	127677563	127677675	127677843	4327	9,9,20	123131149	37,13,14	95,67,46	261	149	4.61411e-07	4.13963e-06	0.04,0.038,0.071	0.182,0.1,0.148	-0.094
3241	4340	ENSG00000168000	BSCL2	chr11	-	62690786	62691141	62690786	62690873	62691074	62691141	4340	14,10,18	16,15,15	28,15,16	13,9,9	350	149	0.0179387	0.0539107	0.271,0.221,0.338	0.478,0.415,0.431	-0.165
3244	4343	ENSG00000168000	BSCL2	chr11	-	62690786	62692797	62690786	62691141	62692662	62692797	4343	21,18,23	13,8,9	45,21,22	3,5,0	1670	149	0.0063447	0.021891	0.126,0.167,0.186	0.572,0.273,1.0	-0.455
3254	4356	ENSG00000157193	LRP8	chr1	-	53271226	53275753	53271226	53271346	53275630	53275753	4356	95,84,79	104,91,76	478291238	150,97,60	4433	149	0	0	0.03,0.03,0.034	0.097,0.092,0.118	-0.071
3256	4358	ENSG00000082014	SMARCD3	chr7	-	151240424	151241653	151240424	151240522	151241491	151241653	4358	116106110	199210208	418236218	193125121	1118	149	0	0	0.072,0.063,0.066	0.224,0.201,0.194	-0.139
3267	4377	ENSG00000138095	LRPPRC	chr2	-	43894544	43899334	43894544	43894629	43899218	43899334	4377	236267182	10,7,5	1254697708	3,4,3	4738	149	7.77109e-09	9.79329e-08	0.426,0.545,0.534	0.929,0.846,0.881	-0.384
3278	4389	ENSG00000081760	AACS	chr12	+	125124704	125125024	125124704	125124769	125124901	125125024	4389	12,11,13	113124147	36,32,14	156,101,72	281	149	7.14209e-06	5.00238e-05	0.053,0.045,0.045	0.109,0.144,0.093	-0.068
3287	4413	ENSG00000160271	RALGDS	chr9	-	133097719	133102139	133097719	133101762	133101937	133102139	4413	61,72,57	135128169	84,55,43	115,55,65	324	149	0.000346252	0.00167449	0.172,0.206,0.134	0.251,0.315,0.233	-0.096
3289	4418	ENSG00000001497	LAS1L	chrX	-	65520701	65523707	65520701	65520817	65523559	65523707	4418	77,89,85	18,29,14	326212179	7,3,3	2891	149	0	0	0.181,0.137,0.238	0.706,0.785,0.755	-0.563
3294	4425	ENSG00000001497	LAS1L	chrX	-	65524055	65524614	65524055	65524262	65524563	65524614	4425	63,80,78	141141118	134,84,67	86,63,56	450	149	6.22984e-10	9.17994e-09	0.129,0.158,0.18	0.34,0.306,0.284	-0.154
3300	4432	ENSG00000143224	PPOX	chr1	+	161167099	161167486	161167099	161167234	161167370	161167486	4432	34,44,40	109106131	62,43,40	82,45,41	285	149	9.22371e-08	9.35079e-07	0.14,0.178,0.138	0.283,0.333,0.338	-0.166
3301	4433	ENSG00000143224	PPOX	chr1	+	161170906	161171181	161170906	161170949	161171033	161171181	4433	5,7,8	63,74,48	11,9,7	47,28,37	233	149	0.0142617	0.0443604	0.048,0.057,0.096	0.13,0.171,0.108	-0.069
3305	4439	ENSG00000131165	CHMP1A	chr16	-	89646526	89647331	89646526	89646733	89647202	89647331	4439	37,38,59	1,4,6	94,38,50	3,1,1	618	149	0.02503	0.0712185	0.899,0.696,0.703	0.883,0.902,0.923	-0.137
3308	4444	ENSG00000132680	KHDC4	chr1	-	155913044	155915964	155913044	155914320	155915872	155915964	4444	601591406	119173161	230914671448	151,66,55	1701	149	0	0	0.307,0.23,0.181	0.573,0.661,0.698	-0.405
3313	4451	ENSG00000064763	FAR2	chr12	+	29309185	29311146	29309185	29309230	29311027	29311146	4451	2,0,3	5,11,5	8,6,4	3,9,8	1946	149	0.00493369	0.0175931	0.03,0.0,0.044	0.17,0.049,0.037	-0.061
3314	4452	ENSG00000064763	FAR2	chr12	+	29309185	29311950	29309185	29311146	29311882	29311950	4452	2,0,2	11,13,7	11,0,4	7,10,4	885	149	0.00107798	0.0046511	0.03,0.0,0.046	0.209,0.0,0.144	-0.092
3316	4454	ENSG00000011295	TTC19	chr17	+	16026539	16028786	16026539	16026702	16027373	16028786	4454	17,26,20	116128143	82,50,54	151,104,93	820	149	9.78284e-12	1.90182e-10	0.026,0.036,0.025	0.09,0.08,0.095	-0.059
3317	4455	ENSG00000147813	NAPRT	chr8	-	143574784	143575093	143574784	143574900	143574985	143575093	4455	32,16,19	63,62,107	34,18,14	60,33,23	234	149	0.00623845	0.0216041	0.244,0.141,0.102	0.265,0.258,0.279	-0.105
3321	4459	ENSG00000132781	MUTYH	chr1	-	45331660	45332086	45331660	45331849	45332022	45332086	4459	7,16,13	39,39,37	37,36,22	55,27,22	322	149	1.86175e-05	0.000120188	0.077,0.16,0.14	0.237,0.382,0.316	-0.186
3324	4462	ENSG00000132781	MUTYH	chr1	-	45332762	45333324	45332762	45332834	45332917	45333324	4462	5,6,6	56,40,71	25,13,4	69,42,23	232	149	0.000191726	0.000997703	0.054,0.088,0.051	0.189,0.166,0.1	-0.087
3326	4464	ENSG00000132781	MUTYH	chr1	-	45332762	45333324	45332762	45332834	45333284	45333324	4464	2,5,8	2,3,2	49,27,9	0,0,0	599	149	1.41187e-09	1.9798e-08	0.199,0.293,0.499	1.0,1.0,1.0	-0.67
3327	4465	ENSG00000132781	MUTYH	chr1	-	45332762	45333324	45332762	45333170	45333284	45333324	4465	2,4,4	65,77,96	21,11,4	79,46,23	263	149	1.31358e-07	1.29896e-06	0.017,0.029,0.023	0.131,0.119,0.09	-0.09
3329	4467	ENSG00000143258	USP21	chr1	+	161164533	161164942	161164533	161164612	161164834	161164942	4467	34,65,48	50,61,65	178,108,69	91,48,53	371	149	2.68885e-05	0.000168961	0.215,0.3,0.229	0.44,0.475,0.343	-0.171
3330	4470	ENSG00000158220	ESYT3	chr3	+	138470059	138471026	138470059	138470146	138470876	138471026	4470	32,22,24	23,10,12	83,47,46	21,9,16	879	149	0.00350102	0.013063	0.191,0.272,0.253	0.401,0.47,0.328	-0.161
3331	4471	ENSG00000116337	AMPD2	chr1	+	109626725	109627316	109626725	109626912	109627174	109627316	4471	32,33,36	182198170	115,74,53	192122105	411	149	1.28897e-13	3.27896e-12	0.06,0.057,0.071	0.178,0.18,0.155	-0.108
3334	4476	ENSG00000116337	AMPD2	chr1	+	109628082	109628495	109628082	109628277	109628363	109628495	4476	21,30,31	248280258	70,55,41	362192164	235	149	5.33942e-07	4.7575e-06	0.051,0.064,0.071	0.109,0.154,0.137	-0.071
3337	4479	ENSG00000116337	AMPD2	chr1	+	109628082	109628806	109628082	109628495	109628642	109628806	4479	32,29,19	266227233	80,53,46	392187192	296	149	2.26088e-06	1.78445e-05	0.057,0.06,0.039	0.093,0.125,0.108	-0.057
3346	4490	ENSG00000154222	CC2D1B	chr1	-	52357780	52358461	52357780	52357898	52358330	52358461	4490	15,18,16	57,61,51	105,68,45	159,73,72	581	149	1.41204e-06	1.16557e-05	0.063,0.07,0.074	0.145,0.193,0.138	-0.09
3347	4491	ENSG00000154222	CC2D1B	chr1	-	52357780	52358461	52357780	52357916	52358330	52358461	4491	8,13,11	7,6,7	93,64,38	21,15,12	563	149	0.00488564	0.0174582	0.232,0.364,0.294	0.54,0.53,0.456	-0.212
3349	4493	ENSG00000138074	SLC5A6	chr2	-	27202812	27203345	27202812	27202880	27203232	27203345	4493	7,11,10	89,91,84	71,16,17	104,65,71	501	149	1.50254e-08	1.78815e-07	0.023,0.035,0.034	0.169,0.068,0.066	-0.07
3351	4496	ENSG00000136068	FLNB	chr3	+	58130740	58132931	58130740	58130908	58132807	58132931	4496	46,40,51	109127129	403248275	119,82,54	2048	149	0	0	0.03,0.022,0.028	0.198,0.18,0.27	-0.189
3353	4498	ENSG00000158552	ZFAND2B	chr2	+	219208255	219208486	219208255	219208348	219208425	219208486	4498	9,6,13	128146152	18,14,6	96,48,39	226	149	3.68022e-05	0.000225056	0.044,0.026,0.053	0.11,0.161,0.092	-0.08
3357	4506	ENSG00000188158	NHS	chrX	+	17721440	17724430	17721440	17721633	17724298	17724430	4506	13,16,5	14,15,9	184,111,91	48,14,28	2814	149	8.65032e-09	1.08018e-07	0.047,0.053,0.029	0.169,0.296,0.147	-0.161
3362	4512	ENSG00000065989	PDE4A	chr19	+	10461525	10461999	10461525	10461680	10461876	10461999	4512	1,2,1	58,46,66	6,9,6	57,44,35	345	149	2.60261e-05	0.000164144	0.007,0.018,0.007	0.043,0.081,0.069	-0.054
3367	4518	ENSG00000161618	ALDH16A1	chr19	+	49461618	49462036	49461618	49461800	49461883	49462036	4518	2,3,3	54,48,46	12,5,2	58,18,25	232	149	0.00227839	0.00898618	0.023,0.039,0.04	0.117,0.151,0.049	-0.072
3381	4537	ENSG00000111653	ING4	chr12	-	6652661	6653050	6652661	6652767	6652935	6653050	4537	13,8,14	67,80,71	22,14,7	46,28,29	317	149	0.000614365	0.00278602	0.084,0.045,0.085	0.184,0.19,0.102	-0.087
3382	4538	ENSG00000111653	ING4	chr12	-	6652661	6653050	6652661	6652770	6652935	6653050	4538	13,7,14	62,55,61	21,13,7	32,30,23	314	149	0.00141157	0.00587553	0.09,0.057,0.098	0.237,0.171,0.126	-0.096
3400	4559	ENSG00000071894	CPSF1	chr8	-	144393882	144394160	144393882	144394038	144394112	144394160	4559	27,35,33	153171143	74,48,36	189,90,84	223	149	3.78799e-06	2.82674e-05	0.105,0.12,0.134	0.207,0.263,0.223	-0.111
3401	4560	ENSG00000071894	CPSF1	chr8	-	144394233	144394555	144394233	144394300	144394378	144394555	4560	31,28,34	137158133	62,39,27	177,107,86	227	149	0.00744684	0.0251524	0.129,0.104,0.144	0.187,0.193,0.171	-0.058
3403	4562	ENSG00000071894	CPSF1	chr8	-	144400165	144400493	144400165	144400276	144400353	144400493	4562	21,19,18	119137122	33,31,17	146,73,82	226	149	0.00664901	0.0227952	0.104,0.084,0.089	0.13,0.219,0.12	-0.064
3405	4564	ENSG00000066279	ASPM	chr1	-	197124869	197125191	197124869	197124955	197125045	197125191	4564	5,7,3	31,42,28	33,27,23	150,91,76	239	149	0.0193698	0.057355	0.091,0.094,0.063	0.121,0.156,0.159	-0.063
3415	4575	ENSG00000198837	DENND4B	chr1	-	153930691	153931064	153930691	153930857	153930946	153931064	4575	13,14,12	86,67,59	30,19,13	81,52,47	238	149	0.00819698	0.0273086	0.086,0.116,0.113	0.188,0.186,0.148	-0.069
3463	4636	ENSG00000132604	TERF2	chr16	-	69368375	69368595	69368375	69368482	69368586	69368595	4636	2,4,7	8,6,11	12,4,12	9,4,5	253	149	0.0145513	0.0451175	0.128,0.282,0.273	0.44,0.371,0.586	-0.238
3465	4639	ENSG00000224870	MRPL20-AS1	chr1	+	1399518	1400303	1399518	1399689	1400157	1400303	4639	102,97,67	51,45,49	204,85,130	49,40,25	617	149	0.00406371	0.014823	0.326,0.342,0.248	0.501,0.339,0.557	-0.16
3466	4642	ENSG00000134574	DDB2	chr11	+	47234756	47235412	47234756	47234934	47235269	47235412	4642	37,47,34	121126165	88,66,53	161,101,83	484	149	2.25445e-06	1.78349e-05	0.086,0.103,0.06	0.144,0.167,0.164	-0.075
3479	4657	ENSG00000197375	SLC22A5	chr5	+	132378377	132384301	132378377	132378481	132384146	132384301	4657	228205159	67,89,95	986606556	167,70,83	5814	149	0	0	0.08,0.056,0.041	0.131,0.182,0.147	-0.094
3480	4658	ENSG00000197375	SLC22A5	chr5	+	132384146	132385499	132384146	132384301	132385327	132385499	4658	60,52,45	95,69,103	255164125	168,116,69	1175	149	1.86566e-11	3.47867e-10	0.074,0.087,0.052	0.161,0.152,0.187	-0.096
3488	4667	ENSG00000197375	SLC22A5	chr5	+	132384146	132387151	132384146	132385499	132387024	132387151	4667	49,55,31	111,99,114	207111119	192,120,71	1674	149	2.04925e-12	4.4802e-11	0.038,0.047,0.024	0.088,0.076,0.13	-0.062
3496	4677	ENSG00000197989	SNHG12	chr1	-	28579532	28579981	28579532	28579587	28579911	28579981	4677	220306334	58,60,50	554337285	44,28,16	473	149	3.52033e-08	3.86671e-07	0.544,0.616,0.678	0.799,0.791,0.849	-0.2
3497	4678	ENSG00000197989	SNHG12	chr1	-	28579532	28579981	28579532	28579587	28579941	28579981	4678	249343358	23,25,19	597355304	21,15,11	503	149	0.00240684	0.00943764	0.762,0.803,0.848	0.894,0.875,0.891	-0.082
3501	4682	ENSG00000197989	SNHG12	chr1	-	28580559	28581229	28580559	28580646	28581110	28581229	4682	100,106,95	129129133	208,132,99	166,104,67	613	149	6.45772e-05	0.000377049	0.159,0.166,0.148	0.233,0.236,0.264	-0.087
3524	4727	ENSG00000144021	CIAO1	chr2	+	96268456	96269355	96268456	96268658	96269267	96269355	4727	262250282	693745859	494248228	612316290	758	149	4.44089e-16	1.52709e-14	0.069,0.062,0.061	0.137,0.134,0.134	-0.071
3525	4730	ENSG00000154832	CXXC1	chr18	-	50285748	50286257	50285748	50285928	50286021	50286257	4730	2,15,12	66,67,60	26,22,25	83,53,44	242	149	5.44806e-05	0.000323339	0.018,0.121,0.11	0.162,0.204,0.259	-0.125
3530	4742	ENSG00000145020	AMT	chr3	-	49418970	49419405	49418970	49419151	49419259	49419405	4742	1,1,0	1,3,1	4,7,7	7,2,4	257	149	0.000577407	0.00264117	0.367,0.162,0.0	0.249,0.67,0.504	-0.298
3535	4751	ENSG00000125458	NT5C	chr17	-	75130964	75131281	75130964	75131105	75131180	75131281	4751	24,20,32	145152148	51,23,22	99,66,55	224	149	1.34967e-06	1.11813e-05	0.099,0.08,0.126	0.255,0.188,0.21	-0.116
3550	4770	ENSG00000130762	ARHGEF16	chr1	+	3477874	3478612	3477874	3478026	3478423	3478612	4770	18,25,27	70,87,85	69,30,38	114,70,63	546	149	0.000494001	0.0022965	0.066,0.073,0.08	0.142,0.105,0.141	-0.056
3552	4772	ENSG00000189171	S100A13	chr1	-	153626319	153627598	153626319	153626533	153627482	153627598	4772	231237287	641647831	354202160	412243214	1098	149	5.9952e-15	1.82334e-13	0.047,0.047,0.045	0.104,0.101,0.092	-0.053
3554	4774	ENSG00000166526	ZNF3	chr7	-	100075134	100075630	100075134	100075261	100075541	100075630	4774	16,11,11	67,61,75	43,25,19	80,38,39	429	149	1.51237e-06	1.2424e-05	0.077,0.059,0.048	0.157,0.186,0.145	-0.101
3557	4778	ENSG00000144381	HSPD1	chr2	-	197494156	197495376	197494156	197494250	197495293	197495376	4778	215234137	15,8,5	364194197	12,2,2	1192	149	0.0126635	0.0398787	0.642,0.785,0.774	0.791,0.924,0.925	-0.146
3569	4792	ENSG00000143416	SELENBP1	chr1	-	151369003	151369554	151369003	151369189	151369441	151369554	4792	61,49,43	268266257	118,45,59	285167129	401	149	2.86941e-06	2.21369e-05	0.078,0.064,0.059	0.133,0.091,0.145	-0.056
3597	4831	ENSG00000082068	WDR70	chr5	+	37721114	37725050	37721114	37721215	37724933	37725050	4831	41,79,57	7,7,6	229159126	4,0,1	3867	149	7.50807e-08	7.69128e-07	0.184,0.303,0.268	0.688,1.0,0.829	-0.587
3605	4841	ENSG00000260442	ATP2A1-AS1	chr16	-	28878956	28879936	28878956	28879755	28879866	28879936	4841	54,49,75	66,45,73	69,40,21	33,21,17	260	149	0.00455118	0.0164174	0.319,0.384,0.371	0.545,0.522,0.414	-0.136
3609	4846	ENSG00000167749	KLK4	chr19	-	50908358	50908829	50908358	50908495	50908578	50908829	4846	3,2,3	12,9,15	4,2,3	6,1,2	232	149	0.0273907	0.0768489	0.138,0.125,0.114	0.3,0.562,0.491	-0.325
3612	4851	ENSG00000160688	FLAD1	chr1	+	154990158	154990528	154990158	154990257	154990338	154990528	4851	66,70,76	296312337	107,73,52	259175140	230	149	1.8454e-05	0.000119358	0.126,0.127,0.127	0.211,0.213,0.194	-0.079
3615	4859	ENSG00000143093	STRIP1	chr1	+	110049111	110050409	110049111	110049238	110050342	110050409	4859	5,12,10	2,4,3	48,17,20	2,0,0	1253	149	2.73298e-07	2.54446e-06	0.229,0.263,0.284	0.741,1.0,1.0	-0.655
3617	4862	ENSG00000129968	ABHD17A	chr19	-	1877507	1880115	1877507	1877687	1879920	1880115	4862	342330334	223259263	919503418	192,90,98	2382	149	0	0	0.088,0.074,0.074	0.23,0.259,0.211	-0.155
3620	4867	ENSG00000164828	SUN1	chr7	+	852608	852952	852608	852667	852809	852952	4867	34,31,26	136143141	106,40,60	192,89,100	291	149	1.99423e-08	2.31296e-07	0.113,0.1,0.086	0.22,0.187,0.235	-0.114
3621	4868	ENSG00000164828	SUN1	chr7	+	852608	852952	852608	852667	852812	852952	4868	42,39,33	58,46,45	111,46,66	66,38,40	294	149	0.000151973	0.000809201	0.268,0.301,0.271	0.46,0.38,0.455	-0.152
3636	4891	ENSG00000075702	WDR62	chr19	+	36065957	36066427	36065957	36066015	36066256	36066427	4891	3,2,7	27,34,37	28,5,9	77,28,27	390	149	0.00202259	0.00806368	0.041,0.022,0.067	0.122,0.064,0.113	-0.056
3642	4897	ENSG00000075702	WDR62	chr19	+	36101213	36102851	36101213	36101317	36102736	36102851	4897	44,13,31	4,5,1	114,78,59	0,2,0	1568	149	2.9367e-06	2.2605e-05	0.511,0.198,0.747	1.0,0.788,1.0	-0.444
3643	4898	ENSG00000075702	WDR62	chr19	+	36101213	36102851	36101213	36102151	36102736	36102851	4898	17,11,22	22,24,24	82,60,42	33,18,6	734	149	1.66435e-07	1.6247e-06	0.136,0.085,0.157	0.335,0.404,0.587	-0.316
3646	4902	ENSG00000075702	WDR62	chr19	+	36102013	36102851	36102013	36102151	36102751	36102851	4902	19,17,22	8,11,15	87,62,44	22,11,16	749	149	0.00484864	0.0173441	0.321,0.235,0.226	0.44,0.529,0.354	-0.18
3653	4910	ENSG00000173846	PLK3	chr1	+	44802954	44803391	44802954	44803153	44803267	44803391	4910	10,7,11	50,64,98	20,7,5	45,23,25	263	149	0.00257695	0.010008	0.102,0.058,0.06	0.201,0.147,0.102	-0.077
3655	4912	ENSG00000173846	PLK3	chr1	+	44804338	44804779	44804338	44804501	44804649	44804779	4912	5,6,5	54,54,87	20,8,5	39,22,24	297	149	3.69033e-06	2.77123e-05	0.044,0.053,0.028	0.205,0.154,0.095	-0.11
3660	4917	ENSG00000155363	MOV10	chr1	+	112698286	112698789	112698286	112698478	112698714	112698789	4917	49,64,51	165178196	154,72,84	339139164	385	149	0.000615706	0.00279025	0.103,0.122,0.091	0.15,0.167,0.165	-0.055
3661	4918	ENSG00000155363	MOV10	chr1	+	112698286	112699810	112698286	112698789	112699457	112699810	4918	55,58,54	21,17,9	234134131	27,17,18	817	149	0.00261052	0.0101211	0.323,0.384,0.523	0.612,0.59,0.57	-0.181
3664	4921	ENSG00000155363	MOV10	chr1	+	112698286	112699810	112698286	112698789	112699684	112699810	4921	75,90,83	177202203	336184194	292156137	1044	149	0	0	0.057,0.06,0.055	0.141,0.144,0.168	-0.094
3682	4951	ENSG00000162298	SYVN1	chr11	-	65130001	65130379	65130001	65130172	65130250	65130379	4951	8,9,7	17,27,14	20,16,12	32,5,17	227	149	0.0340881	0.0926757	0.236,0.18,0.247	0.291,0.677,0.317	-0.207
3689	4958	ENSG00000137101	CD72	chr9	-	35615942	35616689	35615942	35616278	35616599	35616689	4958	3,1,2	5,10,9	16,6,4	6,8,5	470	149	0.000752136	0.00334429	0.16,0.031,0.066	0.458,0.192,0.202	-0.198
3691	4960	ENSG00000168010	ATG16L2	chr11	+	72822477	72824842	72822477	72822543	72822847	72824842	4960	16,32,25	44,39,49	37,24,22	40,27,22	453	149	0.0235223	0.0679169	0.107,0.213,0.144	0.233,0.226,0.248	-0.081
3693	4962	ENSG00000168010	ATG16L2	chr11	+	72822847	72824842	72822847	72822961	72824733	72824842	4962	73,86,73	10,19,7	212130146	0,3,6	1921	149	7.86503e-07	6.8041e-06	0.362,0.26,0.447	1.0,0.771,0.654	-0.452
3695	4964	ENSG00000111801	BTN3A3	chr6	+	26443956	26445985	26443956	26444304	26445703	26445985	4964	18,24,6	28,38,34	74,67,70	27,20,24	1548	149	3.33067e-16	1.17483e-14	0.058,0.057,0.017	0.209,0.244,0.219	-0.18
3702	4972	ENSG00000181392	SYNE4	chr19	-	36005332	36006671	36005332	36005437	36006422	36006671	4972	0,1,2	2,3,1	9,2,0	1,1,1	1134	149	0.0208386	0.0610177	0.0,0.042,0.208	0.542,0.208,0.0	-0.167
3715	4999	ENSG00000159363	ATP13A2	chr1	-	16986462	16986956	16986462	16986632	16986804	16986956	4999	17,14,14	87,99,73	34,20,19	73,53,36	321	149	2.32324e-05	0.000147888	0.083,0.062,0.082	0.178,0.149,0.197	-0.099
3740	5038	ENSG00000115875	SRSF7	chr2	-	38748578	38749705	38748578	38748653	38749528	38749705	5038	186232261	686814765	759475469	817423351	1024	149	0	0	0.038,0.04,0.047	0.119,0.14,0.163	-0.099
3751	5060	ENSG00000147099	HDAC8	chrX	-	72329567	72330876	72329567	72330076	72330815	72330876	5060	28,26,23	1,2,2	94,83,55	1,2,0	888	149	0.0246026	0.0702395	0.825,0.686,0.659	0.94,0.874,1.0	-0.215
3754	5063	ENSG00000115042	FAHD2A	chr2	+	95410526	95411026	95410526	95410586	95410863	95411026	5063	17,20,27	187171247	61,31,34	133,62,68	426	149	2.22045e-16	7.95524e-15	0.031,0.039,0.037	0.138,0.149,0.149	-0.11
3769	5081	ENSG00000130713	EXOSC2	chr9	+	130700866	130702310	130700866	130700935	130702133	130702310	5081	202199223	162204279	519301253	297141105	1347	149	1.09861e-10	1.83809e-09	0.121,0.097,0.081	0.162,0.191,0.21	-0.088
3770	5082	ENSG00000130713	EXOSC2	chr9	+	130699328	130702310	130699328	130699394	130702142	130702310	5082	285306324	7,14,15	760454373	9,12,6	2897	149	0.00684224	0.0233058	0.677,0.529,0.526	0.813,0.661,0.762	-0.168
3798	5118	ENSG00000197355	UAP1L1	chr9	+	137081997	137084538	137081997	137082064	137082636	137084538	5118	12,9,8	66,62,50	44,24,21	70,50,53	721	149	1.03591e-06	8.75155e-06	0.036,0.029,0.032	0.115,0.09,0.076	-0.061
3802	5124	ENSG00000167578	RAB4B	chr19	+	40780018	40780499	40780018	40780099	40780384	40780499	5124	25,34,25	140144135	31,29,20	71,37,41	434	149	1.61701e-06	1.31729e-05	0.058,0.075,0.06	0.13,0.212,0.143	-0.097
3812	5134	ENSG00000061273	HDAC7	chr12	-	47789812	47791308	47789812	47789920	47791258	47791308	5134	20,24,28	72101124	121,84,57	144,68,53	1487	149	1.11022e-16	4.04109e-15	0.027,0.023,0.022	0.078,0.11,0.097	-0.071
3815	5138	ENSG00000228794	LINC01128	chr1	+	851926	852766	851926	852110	852670	852766	5138	2,5,2	40,33,49	34,10,17	39,26,21	709	149	2.34734e-12	5.11557e-11	0.01,0.031,0.009	0.155,0.075,0.145	-0.108
3821	5146	ENSG00000117335	CD46	chr1	+	207767012	207770362	207767012	207767195	207770320	207770362	5146	125411761171	183520462072	577644524446	146712101081	3274	149	0	0	0.03,0.025,0.025	0.152,0.143,0.158	-0.124
3825	5150	ENSG00000232956	SNHG15	chr7	-	44983022	44984426	44983022	44984046	44984356	44984426	5150	46,37,46	76,84,133	140,77,86	153,73,54	459	149	4.03517e-08	4.34845e-07	0.164,0.125,0.101	0.229,0.255,0.341	-0.145
3828	5154	ENSG00000232956	SNHG15	chr7	-	44983821	44986097	44983821	44984426	44986020	44986097	5154	130130146	57,75,114	292221215	157,61,47	1743	149	0.000409482	0.00194454	0.163,0.129,0.099	0.137,0.236,0.281	-0.088
3847	5175	ENSG00000103253	HAGHL	chr16	+	729008	729715	729008	729088	729287	729715	5175	105,80,109	209194194	89,43,44	58,45,38	348	149	4.79738e-08	5.08181e-07	0.177,0.15,0.194	0.397,0.29,0.331	-0.166
3859	5197	ENSG00000161547	SRSF2	chr17	-	76734114	76736464	76734114	76735158	76736153	76736464	5197	410432351	496554429	1351892925	1171623512	1144	149	1.74119e-09	2.41682e-08	0.097,0.092,0.096	0.131,0.157,0.19	-0.064
3866	5206	ENSG00000151503	NCAPD3	chr11	-	134153288	134157095	134153288	134153363	134157017	134157095	5206	260234206	373409369	926620524	395229228	3803	149	0	0	0.027,0.022,0.021	0.084,0.096,0.083	-0.064
3876	5216	ENSG00000179335	CLK3	chr15	+	74620008	74622216	74620008	74620225	74622119	74622216	5216	211203273	296337347	490341336	315146157	2043	149	0	0	0.049,0.042,0.054	0.102,0.146,0.135	-0.079
3877	5217	ENSG00000179335	CLK3	chr15	+	74622119	74622560	74622119	74622216	74622493	74622560	5217	22,36,54	305344348	93,47,55	272181163	426	149	6.45339e-12	1.29503e-10	0.025,0.035,0.051	0.107,0.083,0.106	-0.062
3878	5222	ENSG00000196642	RABL6	chr9	+	136831720	136832370	136831720	136831861	136832261	136832370	5222	21,49,24	16,9,9	78,39,50	14,4,4	549	149	0.00612085	0.0212614	0.263,0.596,0.42	0.602,0.726,0.772	-0.274
3880	5224	ENSG00000175634	RPS6KB2	chr11	+	67429526	67432657	67429526	67429595	67432599	67432657	5224	113109120	2,3,3	230126129	1,0,2	3153	149	0.00361869	0.0134108	0.728,0.632,0.654	0.916,1.0,0.753	-0.218
3890	5236	ENSG00000138002	IFT172	chr2	-	27453981	27454418	27453981	27454162	27454353	27454418	5236	1,2,5	29,37,23	25,10,13	72,34,31	340	149	2.9823e-05	0.000186033	0.015,0.023,0.087	0.132,0.114,0.155	-0.092
3891	5237	ENSG00000138002	IFT172	chr2	-	27457840	27458223	27457840	27457976	27458125	27458223	5237	6,6,3	40,50,40	37,23,18	72,44,33	298	149	3.18844e-08	3.5248e-07	0.07,0.057,0.036	0.204,0.207,0.214	-0.154
3892	5238	ENSG00000138002	IFT172	chr2	-	27458778	27459522	27458778	27458868	27459377	27459522	5238	2,9,10	26,40,34	26,22,17	64,43,38	658	149	0.00314564	0.0119402	0.017,0.048,0.062	0.084,0.104,0.092	-0.051
3905	5257	ENSG00000103168	TAF1C	chr16	-	84181327	84181663	84181327	84181463	84181591	84181663	5257	28,19,13	20,23,13	87,40,53	41,20,18	277	149	0.00255931	0.00996776	0.43,0.308,0.35	0.533,0.518,0.613	-0.192
3906	5258	ENSG00000103168	TAF1C	chr16	-	84181745	84182058	84181745	84181863	84181941	84182058	5258	5,8,6	17,25,22	55,25,29	43,16,11	227	149	3.79073e-08	4.13057e-07	0.162,0.174,0.152	0.456,0.506,0.634	-0.369
3913	5265	ENSG00000164050	PLXNB1	chr3	-	48410454	48411036	48410454	48410558	48410867	48411036	5265	10,5,2	29,45,33	26,9,8	46,29,21	458	149	0.000628406	0.00284592	0.101,0.035,0.019	0.155,0.092,0.11	-0.067
3914	5266	ENSG00000164050	PLXNB1	chr3	-	48411862	48412304	48411862	48412009	48412237	48412304	5266	5,4,0	28,36,31	20,9,7	67,35,23	377	149	0.000716517	0.00320047	0.066,0.042,0.0	0.106,0.092,0.107	-0.066
3915	5267	ENSG00000164050	PLXNB1	chr3	-	48413068	48413818	48413068	48413169	48413669	48413818	5267	7,9,9	37,23,27	75,33,36	37,33,24	649	149	3.06523e-10	4.703e-09	0.042,0.082,0.071	0.318,0.187,0.256	-0.189
3920	5275	ENSG00000149231	CCDC82	chr11	-	96383961	96387613	96383961	96386293	96387529	96387613	5275	8,7,16	12,20,19	96,57,56	42,28,29	1385	149	5.3947e-07	4.80051e-06	0.067,0.036,0.083	0.197,0.18,0.172	-0.121
3921	5276	ENSG00000149231	CCDC82	chr11	-	96387529	96389912	96387529	96387613	96389843	96389912	5276	25,14,17	7,4,10	166,93,71	16,10,11	2379	149	0.000117352	0.000641407	0.183,0.18,0.096	0.394,0.368,0.288	-0.197
3931	5288	ENSG00000143379	SETDB1	chr1	+	150962973	150963741	150962973	150963139	150963529	150963741	5288	18,9,11	47,42,59	72,51,48	151,65,58	539	149	7.6299e-06	5.31684e-05	0.096,0.056,0.049	0.116,0.178,0.186	-0.093
3937	5297	ENSG00000103365	GGA2	chr16	-	23493359	23494378	23493359	23493458	23494302	23494378	5297	63,55,53	86,89,95	181,119,87	119,71,64	993	149	4.07354e-09	5.40217e-08	0.099,0.085,0.077	0.186,0.201,0.169	-0.098
3949	5315	ENSG00000069424	KCNAB2	chr1	+	6085203	6086363	6085203	6085248	6086157	6086363	5315	37,34,29	1,3,6	7,5,9	0,1,0	1058	149	0.000360566	0.00173178	0.839,0.615,0.405	1.0,0.413,1.0	-0.185
3952	5319	ENSG00000069424	KCNAB2	chr1	+	6095529	6096756	6095529	6095624	6096635	6096756	5319	3,7,5	50,43,38	9,12,5	27,10,18	1160	149	0.000135006	0.000728584	0.008,0.02,0.017	0.041,0.134,0.034	-0.055
3957	5326	ENSG00000126012	KDM5C	chrX	-	53198489	53198888	53198489	53198637	53198763	53198888	5326	47,54,74	444479457	179,119,83	569332276	275	149	1.37113e-13	3.47504e-12	0.054,0.058,0.081	0.146,0.163,0.14	-0.085
3963	5332	ENSG00000177463	NR2C2	chr3	+	15037999	15039227	15037999	15038137	15039121	15039227	5332	27,20,20	35,43,41	129,65,90	108,44,53	1133	149	1.01343e-06	8.5828e-06	0.092,0.058,0.06	0.136,0.163,0.183	-0.091
3964	5333	ENSG00000115942	ORC2	chr2	-	200913294	200913992	200913294	200913413	200913930	200913992	5333	12,22,21	57,85,72	90,62,52	134,96,70	666	149	1.01962e-07	1.02306e-06	0.045,0.055,0.061	0.131,0.126,0.143	-0.08
3986	5362	ENSG00000204642	HLA-F	chr6	+	29726010	29726526	29726010	29726043	29726402	29726526	5362	3,4,21	45,55,41	32,30,15	33,19,15	508	149	1.60777e-10	2.58065e-09	0.019,0.021,0.131	0.221,0.317,0.227	-0.198
3999	5381	ENSG00000262468	LINC01569	chr16	-	4246005	4247061	4246005	4246860	4246972	4247061	5381	6,0,4	22,11,18	6,9,8	16,19,4	261	149	0.0117033	0.0372837	0.135,0.0,0.113	0.176,0.213,0.533	-0.225
4004	5388	ENSG00000249087	ZNF436-AS1	chr1	+	23371138	23371786	23371138	23371209	23371512	23371786	5388	23,30,23	6,7,6	44,28,28	0,1,0	452	149	1.16205e-09	1.65664e-08	0.558,0.586,0.558	1.0,0.902,1.0	-0.4
4006	5390	ENSG00000163743	RCHY1	chr4	-	75490580	75491782	75490580	75490701	75491723	75491782	5390	14,6,15	0,2,2	20,9,7	1,1,0	1171	149	0.00876205	0.0290357	1.0,0.276,0.488	0.718,0.534,1.0	-0.163
4007	5391	ENSG00000233184	NA	chr1	+	101080388	101083574	101080388	101080613	101080886	101083574	5391	2,2,0	7,6,5	21,13,8	14,10,3	422	149	1.12187e-05	7.60096e-05	0.092,0.105,0.0	0.346,0.315,0.485	-0.316
4010	5396	ENSG00000183963	SMTN	chr22	+	31096997	31097338	31096997	31097060	31097268	31097338	5396	21,12,14	69,58,55	38,24,27	89,46,33	357	149	0.000933908	0.00409193	0.113,0.079,0.096	0.151,0.179,0.255	-0.099
4011	5397	ENSG00000183963	SMTN	chr22	+	31099061	31099896	31099061	31099179	31099744	31099896	5397	22,17,19	77,72,86	73,50,43	117,70,58	714	149	5.66577e-08	5.9102e-07	0.056,0.047,0.044	0.115,0.13,0.134	-0.077
4013	5400	ENSG00000131051	RBM39	chr20	-	35738967	35740887	35738967	35739017	35740823	35740887	5400	413440448	617683698	172213721291	369258254	1955	149	0	0	0.049,0.047,0.047	0.262,0.288,0.279	-0.229
4016	5403	ENSG00000119844	AFTPH	chr2	+	64579485	64581273	64579485	64579546	64581189	64581273	5403	30,31,37	9,19,16	110,70,69	17,20,11	1792	149	0.00140676	0.00586979	0.217,0.119,0.161	0.35,0.225,0.343	-0.14
4017	5404	ENSG00000285533	RELA-DT	chr11	+	65663426	65665543	65663426	65663683	65665420	65665543	5404	7,6,4	3,5,0	18,12,3	0,0,0	1886	149	2.65928e-08	2.993e-07	0.156,0.087,1.0	1.0,1.0,1.0	-0.586
4021	5408	ENSG00000099840	IZUMO4	chr19	+	2097928	2098334	2097928	2098127	2098286	2098334	5408	0,0,2	8,6,10	3,0,5	3,4,3	308	149	0.000702079	0.00314625	0.0,0.0,0.088	0.326,0.0,0.446	-0.228
4032	5434	ENSG00000204564	C6orf136	chr6	+	30652647	30653109	30652647	30652717	30652801	30653109	5434	19,14,14	197225188	28,13,15	147,94,63	233	149	0.000136197	0.000734181	0.058,0.038,0.045	0.109,0.081,0.132	-0.06
4040	5444	ENSG00000013573	DDX11	chr12	+	31089043	31090094	31089043	31089151	31089402	31090094	5444	10,22,17	100,110,89	81,53,44	184,113,95	400	149	2.80698e-08	3.13859e-07	0.036,0.069,0.066	0.141,0.149,0.147	-0.089
4042	5447	ENSG00000013573	DDX11	chr12	+	31089043	31090094	31089043	31089151	31089885	31090094	5447	36,40,36	11,7,7	228130110	7,2,3	883	149	1.70655e-09	2.3784e-08	0.356,0.491,0.465	0.846,0.916,0.861	-0.437
4043	5448	ENSG00000013573	DDX11	chr12	+	31089402	31090094	31089402	31089490	31089885	31090094	5448	34,34,31	60,90,59	184,98,80	119,86,65	544	149	3.27633e-10	5.00444e-09	0.134,0.094,0.126	0.298,0.238,0.252	-0.145
4045	5450	ENSG00000013573	DDX11	chr12	+	31103576	31104791	31103576	31103731	31103806	31104791	5450	26,14,21	84,73,84	66,49,37	148,89,70	224	149	0.000226804	0.00116169	0.171,0.113,0.143	0.229,0.268,0.26	-0.11
4046	5452	ENSG00000115421	PAPOLG	chr2	+	60793970	60795020	60793970	60794191	60794963	60795020	5452	7,8,6	4,9,7	18,11,7	0,0,0	921	149	2.20934e-14	6.27325e-13	0.221,0.126,0.122	1.0,1.0,1.0	-0.844
4053	5463	ENSG00000162191	UBXN1	chr11	-	62677517	62677832	62677517	62677634	62677780	62677832	5463	96,90,123	104810421101	141,88,84	622412386	295	149	6.62415e-12	1.32155e-10	0.044,0.042,0.053	0.103,0.097,0.099	-0.053
4063	5473	ENSG00000166986	MARS1	chr12	+	57515919	57516337	57515919	57516158	57516244	57516337	5473	21,15,21	4,2,1	73,40,37	0,0,0	235	149	0.000386166	0.00183765	0.769,0.826,0.93	1.0,1.0,1.0	-0.158
4083	5502	ENSG00000267796	LIN37	chr19	+	35752433	35752999	35752433	35752484	35752913	35752999	5502	10,4,13	3,4,0	32,26,9	2,0,1	578	149	0.00710513	0.0241532	0.462,0.205,1.0	0.805,1.0,0.699	-0.279
4085	5504	ENSG00000267796	LIN37	chr19	+	35753086	35754157	35753086	35753253	35754016	35754157	5504	9,21,20	42,54,53	97,52,38	62,29,16	912	149	1.44329e-15	4.61516e-14	0.034,0.06,0.058	0.204,0.227,0.28	-0.186
4093	5513	ENSG00000068912	ERLEC1	chr2	+	53812948	53814935	53812948	53813073	53814859	53814935	5513	53,53,54	6,0,2	40,42,30	0,0,0	1935	149	6.79974e-06	4.80192e-05	0.405,1.0,0.675	1.0,1.0,1.0	-0.307
4117	5541	ENSG00000108387	SEPTIN4	chr17	-	58526219	58526978	58526219	58526313	58526681	58526978	5541	4,2,5	13,19,14	13,7,9	8,13,11	517	149	0.000968623	0.00422453	0.081,0.029,0.093	0.319,0.134,0.191	-0.147
4119	5544	ENSG00000104907	TRMT1	chr19	-	13105266	13105606	13105266	13105396	13105486	13105606	5544	40,70,61	231253238	126,67,61	275170113	239	149	2.26084e-06	1.78445e-05	0.097,0.147,0.138	0.222,0.197,0.252	-0.096
4126	5552	ENSG00000135945	REV1	chr2	-	99402243	99402800	99402243	99402346	99402643	99402800	5552	49,55,45	27,25,16	145,118,87	34,25,16	446	149	0.000446844	0.002103	0.377,0.424,0.484	0.588,0.612,0.645	-0.187
4133	5560	ENSG00000178038	ALS2CL	chr3	-	46671487	46672033	46671487	46671584	46671883	46672033	5560	23,9,16	51,50,49	99,81,54	151,79,75	448	149	3.2814e-06	2.50051e-05	0.13,0.056,0.098	0.179,0.254,0.193	-0.114
4135	5562	ENSG00000178038	ALS2CL	chr3	-	46674565	46675976	46674565	46674739	46675617	46675976	5562	41,53,47	36,27,34	464243245	50,30,33	1027	149	0	0	0.142,0.222,0.167	0.574,0.54,0.519	-0.367
4137	5564	ENSG00000178038	ALS2CL	chr3	-	46676641	46677022	46676641	46676738	46676848	46677022	5564	6,5,11	28,29,29	45,34,31	61,38,43	259	149	1.3716e-05	9.12924e-05	0.11,0.09,0.179	0.298,0.34,0.293	-0.184
4141	5569	ENSG00000149499	EML3	chr11	-	62602758	62603247	62602758	62602889	62603148	62603247	5569	57,48,60	140,142,87	123,67,46	148,91,82	408	149	0.00253414	0.00988662	0.129,0.11,0.201	0.233,0.212,0.17	-0.058
4145	5573	ENSG00000144857	BOC	chr3	+	113284334	113284858	113284334	113284567	113284781	113284858	5573	0,0,1	2,4,5	2,2,1	5,5,2	363	149	0.0281771	0.0787325	0.0,0.0,0.076	0.141,0.141,0.17	-0.125
4146	5574	ENSG00000204344	STK19	chr6	+	31979413	31980548	31979413	31979553	31980450	31980548	5574	103,105,92	144124172	127,84,72	75,55,54	1046	149	3.88472e-08	4.21887e-07	0.092,0.108,0.071	0.194,0.179,0.16	-0.087
4152	5582	ENSG00000138434	ITPRID2	chr2	+	181915215	181918675	181915215	181916427	181918597	181918675	5582	68,95,72	187195177	472281272	311212180	2319	149	0	0	0.023,0.03,0.025	0.089,0.078,0.088	-0.059
4159	5594	ENSG00000204713	TRIM27	chr6	-	28903001	28908840	28903001	28904665	28908807	28908840	5594	214168114	6,4,9	489309377	3,1,0	4291	149	1.94055e-07	1.86506e-06	0.553,0.593,0.305	0.85,0.915,1.0	-0.438
4175	5621	ENSG00000197037	ZSCAN25	chr7	+	99619560	99621574	99619560	99619993	99621372	99621574	5621	9,24,8	19,25,18	43,31,36	35,18,22	1528	149	0.00102435	0.00444492	0.044,0.086,0.042	0.107,0.144,0.138	-0.072
4179	5629	ENSG00000186318	BACE1	chr11	-	117293053	117294008	117293053	117293188	117293870	117294008	5629	25,24,32	26,27,35	67,38,32	24,21,10	831	149	4.20034e-05	0.000254813	0.147,0.137,0.141	0.334,0.245,0.365	-0.173
4180	5630	ENSG00000170917	NUDT6	chr4	-	122917500	122922597	122917500	122917704	122922334	122922597	5630	26,37,39	27,18,36	89,74,57	17,10,8	4779	149	1.97875e-11	3.66954e-10	0.029,0.06,0.033	0.14,0.187,0.182	-0.129
4219	5682	ENSG00000003509	NDUFAF7	chr2	+	37241577	37242693	37241577	37241791	37242634	37242693	5682	38,47,51	146163165	184107103	132,66,69	992	149	0	0	0.038,0.042,0.044	0.173,0.196,0.183	-0.143
4230	5693	ENSG00000106636	YKT6	chr7	+	44208132	44211124	44208132	44208198	44208406	44211124	5693	52,76,73	5,4,4	94,53,50	3,0,2	357	149	0.0218289	0.0636724	0.813,0.888,0.884	0.929,1.0,0.913	-0.086
4240	5705	ENSG00000115317	HTRA2	chr2	+	74531338	74531702	74531338	74531371	74531566	74531702	5705	12,20,15	7,4,12	42,25,32	7,4,1	344	149	0.00271094	0.0104611	0.426,0.684,0.351	0.722,0.73,0.933	-0.308
4260	5733	ENSG00000197858	GPAA1	chr8	+	144083388	144083861	144083388	144083500	144083713	144083861	5733	64,61,69	668722691	114,79,69	486311293	362	149	3.76033e-13	8.93469e-12	0.038,0.034,0.039	0.088,0.095,0.088	-0.053
4265	5740	ENSG00000205517	RGL3	chr19	-	11416613	11417059	11416613	11416667	11416835	11417059	5740	22,13,9	24,39,43	41,27,27	42,30,24	317	149	0.00180159	0.00728621	0.301,0.135,0.09	0.315,0.297,0.346	-0.144
4269	5747	ENSG00000185621	LMLN	chr3	+	197976028	197976715	197976028	197976111	197976597	197976715	5747	2,0,5	5,6,8	14,11,7	16,8,9	635	149	0.00903792	0.0298199	0.086,0.0,0.128	0.17,0.244,0.154	-0.118
4270	5748	ENSG00000160753	RUSC1	chr1	+	155325101	155325490	155325101	155325178	155325315	155325490	5748	109,105,76	502495586	161,83,74	446289196	286	149	5.51302e-07	4.89943e-06	0.102,0.1,0.063	0.158,0.13,0.164	-0.062
4286	5765	ENSG00000237765	FAM200B	chr4	+	15686235	15687148	15686235	15686462	15686931	15687148	5765	108110110	3,8,13	140,87,69	1,0,2	618	149	3.62936e-06	2.7322e-05	0.897,0.768,0.671	0.971,1.0,0.893	-0.176
4315	5808	ENSG00000171720	HDAC3	chr5	-	141629859	141630125	141629859	141629916	141630043	141630125	5808	27,22,29	306342302	86,50,42	367218166	276	149	4.40095e-11	7.78183e-10	0.045,0.034,0.049	0.112,0.11,0.12	-0.071
4316	5809	ENSG00000075336	TIMM21	chr18	+	74155144	74155403	74155144	74155207	74155305	74155403	5809	14,21,21	144211175	42,16,27	172109104	247	149	0.000243539	0.00123722	0.055,0.057,0.068	0.128,0.081,0.135	-0.055
4321	5817	ENSG00000157379	DHRS1	chr14	-	24291138	24291625	24291138	24291219	24291555	24291625	5817	27,37,22	187188167	110,54,45	175,99,92	485	149	3.88578e-15	1.19239e-13	0.042,0.057,0.039	0.162,0.144,0.131	-0.1
4322	5818	ENSG00000157379	DHRS1	chr14	-	24292183	24292784	24292183	24292330	24292651	24292784	5818	40,49,29	251254227	139,80,68	267128128	470	149	0	0	0.048,0.058,0.039	0.142,0.165,0.144	-0.102
4323	5819	ENSG00000184922	FMNL1	chr17	+	45243790	45244244	45243790	45244025	45244175	45244244	5819	11,14,7	89,103,72	34,23,21	132,68,60	299	149	5.43661e-05	0.00032294	0.058,0.063,0.046	0.114,0.144,0.149	-0.08
4325	5821	ENSG00000197622	CDC42SE1	chr1	-	151055015	151055993	151055015	151055126	151055676	151055993	5821	84,78,87	248301383	276185135	300193165	699	149	0	0	0.067,0.052,0.046	0.164,0.17,0.149	-0.106
4328	5826	ENSG00000182004	SNRPE	chr1	+	203861602	203862222	203861602	203861743	203862181	203862222	5826	72,79,104	81,60,80	134,104,82	71,46,52	587	149	0.00140049	0.00585078	0.184,0.25,0.248	0.324,0.365,0.286	-0.098
4331	5829	ENSG00000160766	GBAP1	chr1	-	155215053	155215787	155215053	155215162	155215562	155215787	5829	14,11,13	13,15,22	58,26,28	17,19,12	549	149	0.00041708	0.00197514	0.226,0.166,0.138	0.481,0.271,0.388	-0.203
4334	5832	ENSG00000160766	GBAP1	chr1	-	155215562	155215787	155215562	155215651	155215761	155215787	5832	29,29,17	7,9,8	68,36,29	14,3,3	259	149	0.0294795	0.0819299	0.704,0.65,0.55	0.736,0.873,0.848	-0.184
4335	5833	ENSG00000160766	GBAP1	chr1	-	155216383	155217029	155216383	155216621	155216856	155217029	5833	2,2,2	24,18,18	9,7,3	27,20,26	384	149	0.0145737	0.0451667	0.031,0.041,0.041	0.115,0.12,0.043	-0.055
4336	5834	ENSG00000160766	GBAP1	chr1	-	155217239	155218479	155217239	155217373	155217518	155218479	5834	5,4,1	19,12,7	14,12,14	27,12,18	294	149	0.00459375	0.0165448	0.118,0.145,0.068	0.208,0.336,0.283	-0.165
4338	5837	ENSG00000160766	GBAP1	chr1	-	155217239	155218049	155217239	155217373	155217963	155218049	5837	7,11,5	18,20,23	53,27,33	28,12,13	739	149	5.65513e-10	8.44936e-09	0.073,0.1,0.042	0.276,0.312,0.339	-0.237
4339	5838	ENSG00000160766	GBAP1	chr1	-	155217239	155218049	155217239	155217846	155217963	155218049	5838	3,7,1	1,5,2	25,6,13	1,0,0	266	149	1.90036e-07	1.829e-06	0.627,0.44,0.219	0.933,1.0,1.0	-0.549
4362	5871	ENSG00000115282	TTC31	chr2	+	74490024	74490473	74490024	74490127	74490243	74490473	5871	3,6,6	61,72,76	38,16,14	93,44,32	265	149	3.01856e-10	4.6418e-09	0.027,0.045,0.043	0.187,0.17,0.197	-0.146
4363	5872	ENSG00000115282	TTC31	chr2	+	74490243	74491184	74490243	74490473	74490655	74491184	5872	8,5,10	43,38,59	23,11,18	91,43,27	331	149	0.0107404	0.0346681	0.077,0.056,0.071	0.102,0.103,0.231	-0.077
4365	5874	ENSG00000115282	TTC31	chr2	+	74490655	74491184	74490655	74490739	74491127	74491184	5874	18,11,13	46,49,66	50,25,35	85,40,33	537	149	7.02376e-06	4.9296e-05	0.098,0.059,0.052	0.14,0.148,0.227	-0.102
4366	5875	ENSG00000115282	TTC31	chr2	+	74492003	74494559	74492003	74492055	74492138	74494559	5875	2,2,2	45,42,46	11,5,5	52,44,29	232	149	0.000837421	0.0036947	0.028,0.03,0.027	0.12,0.068,0.1	-0.068
4378	5896	ENSG00000164548	TRA2A	chr7	-	23521706	23522432	23521706	23521840	23522120	23522432	5896	36,47,29	6,7,17	153,83,98	16,9,11	429	149	0.0246545	0.0703547	0.676,0.7,0.372	0.769,0.762,0.756	-0.18
4389	5912	ENSG00000255857	PXN-AS1	chr12	+	120209838	120210556	120209838	120209934	120210085	120210556	5912	10,4,9	37,26,44	22,17,7	15,11,10	300	149	2.58215e-07	2.41719e-06	0.118,0.071,0.092	0.421,0.434,0.258	-0.277
4400	5927	ENSG00000163516	ANKZF1	chr2	+	219234132	219235312	219234132	219234288	219234825	219235312	5927	78,76,83	191200228	324206226	218178183	686	149	0	0	0.081,0.076,0.073	0.244,0.201,0.212	-0.142
4421	5953	ENSG00000142733	MAP3K6	chr1	-	27356589	27357114	27356589	27356749	27357008	27357114	5953	5,2,0	22,19,14	8,3,4	23,12,9	408	149	0.0236153	0.0680447	0.077,0.037,0.0	0.113,0.084,0.14	-0.074
4434	5969	ENSG00000125875	TBC1D20	chr20	-	440247	442043	440247	440389	440964	442043	5969	13,9,8	4,0,3	49,39,25	0,0,1	724	149	1.0722e-05	7.27881e-05	0.401,1.0,0.354	1.0,1.0,0.837	-0.361
4435	5970	ENSG00000125875	TBC1D20	chr20	-	440247	441689	440247	440317	441587	441689	5970	62,79,67	2,1,4	139,111,62	4,0,0	1419	149	0.0367274	0.098675	0.765,0.892,0.638	0.785,1.0,1.0	-0.163
4436	5971	ENSG00000125875	TBC1D20	chr20	-	440247	441689	440247	440389	441587	441689	5971	26,21,15	76,90,91	79,72,35	94,60,52	1347	149	9.23484e-13	2.07875e-11	0.036,0.025,0.018	0.085,0.117,0.069	-0.064
4465	6007	ENSG00000079785	DDX1	chr2	+	15627053	15629697	15627053	15627145	15629601	15629697	6007	86111101	5,6,5	404217183	4,3,2	2605	149	9.30384e-05	0.000522282	0.496,0.514,0.536	0.852,0.805,0.84	-0.317
4477	6023	ENSG00000130414	NDUFA10	chr2	-	240011616	240014860	240011616	240011660	240014738	240014860	6023	490487410	3,4,4	914576474	1,1,1	3227	149	0.000582153	0.00265933	0.883,0.849,0.826	0.977,0.964,0.956	-0.113
4481	6027	ENSG00000180228	PRKRA	chr2	-	178444421	178445883	178444421	178444500	178445425	178445883	6027	8,15,14	4,10,7	69,49,30	15,9,8	1074	149	0.00268886	0.0103895	0.217,0.172,0.217	0.39,0.43,0.342	-0.185
4485	6033	ENSG00000172936	MYD88	chr3	+	38140387	38140848	38140387	38140568	38140756	38140848	6033	0,6,8	22,35,38	18,9,13	73,34,32	337	149	0.0203026	0.0596781	0.0,0.07,0.085	0.098,0.105,0.152	-0.067
4492	6041	ENSG00000186635	ARAP1	chr11	-	72696548	72697195	72696548	72696654	72696982	72697195	6041	36,25,40	201208207	103,65,51	283189135	477	149	2.30655e-07	2.18007e-06	0.053,0.036,0.057	0.102,0.097,0.106	-0.053
4493	6042	ENSG00000186635	ARAP1	chr11	-	72712437	72713243	72712437	72712568	72713175	72713243	6042	13,21,28	111,99,101	88,30,37	152,73,61	756	149	6.28415e-08	6.50566e-07	0.023,0.04,0.052	0.102,0.075,0.107	-0.056
4504	6053	ENSG00000169045	HNRNPH1	chr5	-	179616125	179617110	179616125	179616218	179617020	179617110	6053	121,139,87	125140135	527386348	235114124	951	149	0	0	0.132,0.135,0.092	0.26,0.347,0.305	-0.184
4508	6057	ENSG00000169045	HNRNPH1	chr5	-	179620891	179621397	179620891	179621035	179621241	179621397	6057	124,132,92	112813051027	473402369	189611981004	355	149	0	0	0.044,0.041,0.036	0.095,0.123,0.134	-0.077
4517	6070	ENSG00000118495	PLAGL1	chr6	-	143964786	143966198	143964786	143964818	143966157	143966198	6070	50,41,25	67,69,62	374179210	120,65,65	1488	149	0	0	0.07,0.056,0.039	0.238,0.216,0.244	-0.178
4535	6104	ENSG00000115307	AUP1	chr2	-	74526940	74527363	74526940	74527121	74527247	74527363	6104	11,14,18	64,51,51	52,25,18	88,47,48	275	149	0.00158726	0.00649618	0.085,0.129,0.161	0.243,0.224,0.169	-0.087
4544	6116	ENSG00000115970	THADA	chr2	-	43291695	43292222	43291695	43291768	43292103	43292222	6116	9,7,7	30,17,22	48,27,33	48,22,27	484	149	3.97551e-06	2.95379e-05	0.085,0.113,0.089	0.235,0.274,0.273	-0.165
4552	6128	ENSG00000124356	STAMBP	chr2	+	73828975	73831059	73828975	73828996	73830844	73831059	6128	29,42,52	52,46,66	76,49,34	38,28,25	1997	149	1.68327e-05	0.000109806	0.04,0.064,0.056	0.13,0.115,0.092	-0.059
4558	6137	ENSG00000170919	TPT1-AS1	chr13	+	45378529	45379335	45378529	45378671	45379194	45379335	6137	3,1,3	10,3,4	10,8,7	7,7,1	672	149	0.00548326	0.0193512	0.062,0.069,0.143	0.241,0.202,0.608	-0.259
4560	6141	ENSG00000119707	RBM25	chr14	+	73099666	73103478	73099666	73099750	73103191	73103478	6141	190152106	100,108,86	1249789817	139,107,95	3590	149	0	0	0.073,0.055,0.049	0.272,0.234,0.263	-0.197
4561	6142	ENSG00000119707	RBM25	chr14	+	73110830	73111802	73110830	73111155	73111527	73111802	6142	35,38,27	198180169	183136150	362200162	521	149	0	0	0.048,0.057,0.044	0.126,0.163,0.209	-0.116
4564	6146	ENSG00000144224	UBXN4	chr2	+	135753538	135754277	135753538	135753567	135754158	135754277	6146	38,44,39	305316264	270170180	614361332	740	149	0	0	0.024,0.027,0.029	0.081,0.087,0.098	-0.062
4571	6158	ENSG00000108465	CDK5RAP3	chr17	+	47971121	47971407	47971121	47971152	47971361	47971407	6158	65,72,102	197182184	315162129	260195130	358	149	3.25662e-12	6.89939e-11	0.121,0.141,0.187	0.335,0.257,0.292	-0.145
4576	6163	ENSG00000108465	CDK5RAP3	chr17	+	47974399	47975337	47974399	47974448	47975158	47975337	6163	264279317	192212226	916637583	276174148	859	149	0	0	0.193,0.186,0.196	0.365,0.388,0.406	-0.195
4579	6166	ENSG00000108465	CDK5RAP3	chr17	+	47975513	47976013	47975513	47975653	47975868	47976013	6166	175163182	132131169	536331299	191,104,66	364	149	1.47771e-13	3.73135e-12	0.352,0.337,0.306	0.535,0.566,0.65	-0.252
4588	6180	ENSG00000072163	LIMS2	chr2	-	127640895	127643072	127640895	127640988	127642922	127643072	6180	7,10,7	5,3,4	24,16,18	5,3,1	2083	149	0.0191368	0.0569679	0.091,0.193,0.111	0.256,0.276,0.563	-0.233
4590	6182	ENSG00000166801	FAM111A	chr11	+	59143496	59145856	59143496	59143695	59145826	59145856	6182	26,29,19	8,11,8	138,81,69	21,11,10	2280	149	0.000833254	0.00367868	0.175,0.147,0.134	0.3,0.325,0.311	-0.16
4592	6185	ENSG00000085978	ATG16L1	chr2	+	233289853	233290353	233289853	233289974	233290247	233290353	6185	17,14,6	80,80,65	41,40,29	101,69,54	422	149	2.2067e-07	2.10313e-06	0.07,0.058,0.032	0.125,0.17,0.159	-0.098
4603	6203	ENSG00000198830	HMGN2	chr1	+	26473702	26474135	26473702	26473817	26474084	26474135	6203	117105122	12,16,18	149113117	5,7,5	416	149	7.89164e-05	0.000450021	0.777,0.702,0.708	0.914,0.853,0.893	-0.158
4609	6210	ENSG00000141013	GAS8	chr16	+	90036380	90037399	90036380	90036586	90037231	90037399	6210	19,31,21	40,32,43	54,45,39	78,27,35	794	149	0.0177505	0.053392	0.082,0.154,0.084	0.115,0.238,0.173	-0.069
4614	6216	ENSG00000140398	NEIL1	chr15	+	75354249	75354492	75354249	75354277	75354430	75354492	6216	22,7,14	10,6,7	82,46,47	20,10,11	302	149	0.0142728	0.0443747	0.52,0.365,0.497	0.669,0.694,0.678	-0.22
4625	6232	ENSG00000102125	TAFAZZIN	chrX	+	154419542	154419746	154419542	154419623	154419704	154419746	6232	22,26,22	50,52,57	37,31,25	59,32,31	230	149	0.00987017	0.0322857	0.222,0.245,0.2	0.289,0.386,0.343	-0.117
4626	6233	ENSG00000102125	TAFAZZIN	chrX	+	154419542	154420094	154419542	154419623	154420031	154420094	6233	48,44,37	75,70,86	125,76,60	84,34,44	557	149	2.30965e-09	3.12351e-08	0.146,0.144,0.103	0.285,0.374,0.267	-0.178
4627	6234	ENSG00000102125	TAFAZZIN	chrX	+	154419542	154420094	154419542	154419746	154420031	154420094	6234	36,31,24	61,50,71	109,61,48	71,52,34	434	149	1.94117e-08	2.26293e-07	0.168,0.176,0.104	0.345,0.287,0.326	-0.17
4633	6243	ENSG00000147454	SLC25A37	chr8	+	23566107	23568378	23566107	23566336	23568321	23568378	6243	202621741979	27,23,23	235816711442	11,10,9	2134	149	0.000382206	0.0018277	0.84,0.868,0.857	0.937,0.921,0.918	-0.07
4641	6252	ENSG00000131788	PIAS3	chr1	-	145848521	145850269	145848521	145849712	145850231	145850269	6252	23,28,21	100113106	79,58,43	183,86,104	668	149	7.86648e-06	5.45947e-05	0.049,0.052,0.042	0.088,0.131,0.084	-0.053
4642	6253	ENSG00000131788	PIAS3	chr1	-	145856346	145857006	145856346	145856431	145856588	145857006	6253	12,2,3	90,74,83	32,24,17	145,69,79	306	149	4.49103e-07	4.03839e-06	0.061,0.013,0.017	0.097,0.145,0.095	-0.082
4659	6275	ENSG00000223960	CHROMR	chr2	+	178426365	178430889	178426365	178426680	178430694	178430889	6275	25,20,17	2,4,3	184115120	6,4,4	4163	149	0.000642919	0.00290204	0.309,0.152,0.169	0.523,0.507,0.518	-0.306
4662	6278	ENSG00000223960	CHROMR	chr2	+	178426365	178430889	178426365	178426661	178430769	178430889	6278	37,36,24	1,3,2	203123138	1,0,0	4257	149	1.37778e-07	1.35656e-06	0.564,0.296,0.296	0.877,1.0,1.0	-0.574
4677	6304	ENSG00000146556	WASH2P	chr2	+	113595692	113596203	113595692	113595829	113596067	113596203	6304	4,1,6	6,4,7	17,8,9	2,4,3	387	149	0.00079189	0.00351192	0.204,0.088,0.248	0.766,0.435,0.536	-0.399
4681	6309	ENSG00000102081	FMR1	chrX	+	147943130	147945051	147943130	147943326	147944904	147945051	6309	45,52,36	15,10,21	191143108	30,20,16	1727	149	0.000908908	0.00399721	0.206,0.31,0.129	0.355,0.382,0.368	-0.153
4691	6321	ENSG00000224078	SNHG14	chr15	+	25087466	25089866	25087466	25087599	25089613	25089866	6321	97,104,77	36,41,30	332164128	68,50,37	2163	149	0.0103138	0.0335442	0.157,0.149,0.15	0.252,0.184,0.192	-0.057
4695	6325	ENSG00000224078	SNHG14	chr15	+	25101822	25103970	25101822	25101931	25103858	25103970	6325	5,12,9	20,9,12	38,19,30	18,10,14	2076	149	7.33676e-05	0.000422249	0.018,0.087,0.051	0.132,0.12,0.133	-0.076
4703	6334	ENSG00000224078	SNHG14	chr15	+	25111764	25117515	25111764	25115656	25117409	25117515	6334	10,11,12	33,35,30	110,62,86	64,39,36	1902	149	9.32587e-15	2.76264e-13	0.023,0.024,0.03	0.119,0.111,0.158	-0.104
4705	6350	ENSG00000111011	RSRC2	chr12	-	122518838	122521428	122518838	122519029	122521384	122521428	6350	88,87,93	270319327	533343349	275185183	2504	149	0	0	0.019,0.016,0.017	0.103,0.099,0.102	-0.084
4708	6353	ENSG00000111679	PTPN6	chr12	+	6951608	6952177	6951608	6951731	6951982	6952177	6353	5,5,7	30,57,37	22,7,3	44,26,13	400	149	0.00201305	0.00803458	0.058,0.032,0.066	0.157,0.091,0.079	-0.057
4718	6375	ENSG00000165792	METTL17	chr14	+	20993117	20994063	20993117	20993191	20993968	20994063	6375	83,71,75	312348310	185123128	331197194	926	149	3.10862e-14	8.5431e-13	0.041,0.032,0.037	0.083,0.091,0.096	-0.053
4719	6376	ENSG00000165792	METTL17	chr14	+	20994793	20995233	20994793	20994901	20995164	20995233	6376	48,69,68	456486474	158143148	388237246	412	149	0	0	0.037,0.049,0.049	0.128,0.179,0.179	-0.117
4720	6377	ENSG00000165792	METTL17	chr14	+	20995900	20996292	20995900	20995951	20996208	20996292	6377	68,66,61	431447439	176113115	386254255	406	149	0	0	0.055,0.051,0.049	0.143,0.14,0.142	-0.09
4723	6381	ENSG00000089818	NECAP1	chr12	+	8090194	8092784	8090194	8090299	8092675	8092784	6381	67,65,37	4,7,6	146,113,92	7,2,2	2525	149	0.00500213	0.0177816	0.497,0.354,0.267	0.552,0.769,0.731	-0.311
4725	6385	ENSG00000089818	NECAP1	chr12	+	8090194	8093055	8090194	8092784	8092871	8093055	6385	19,22,23	108102111	38,32,19	130,64,71	236	149	0.00971089	0.0318407	0.1,0.12,0.116	0.156,0.24,0.145	-0.068
4726	6386	ENSG00000114388	NPRL2	chr3	-	50347758	50348241	50347758	50347901	50348123	50348241	6386	26,28,17	139136167	62,24,37	144,110,75	371	149	5.93042e-06	4.25387e-05	0.07,0.076,0.039	0.147,0.081,0.165	-0.069
4730	6390	ENSG00000114388	NPRL2	chr3	-	50348684	50349010	50348684	50348782	50348873	50349010	6390	22,21,19	185187213	30,27,19	157105100	240	149	0.00068171	0.00306702	0.069,0.065,0.052	0.106,0.138,0.106	-0.055
4732	6392	ENSG00000114388	NPRL2	chr3	-	50349385	50349828	50349385	50349494	50349664	50349828	6392	33,20,27	114150190	67,34,23	156,99,85	319	149	7.21641e-05	0.000416023	0.119,0.059,0.062	0.167,0.138,0.112	-0.059
4736	6396	ENSG00000114388	NPRL2	chr3	-	50349664	50350022	50349664	50349833	50349930	50350022	6396	19,14,21	127130148	34,19,20	145,77,70	246	149	0.00261036	0.0101211	0.083,0.061,0.079	0.124,0.13,0.148	-0.06
4739	6399	ENSG00000112282	MED23	chr6	-	131592387	131593171	131592387	131592460	131593005	131593171	6399	21,15,7	35,41,47	48,41,38	75,40,35	694	149	3.4917e-05	0.000215065	0.114,0.073,0.031	0.121,0.18,0.189	-0.091
4741	6401	ENSG00000146063	TRIM41	chr5	+	181233412	181233763	181233412	181233435	181233635	181233763	6401	19,17,32	27,26,26	123,69,62	67,55,29	349	149	0.00345597	0.0129089	0.231,0.218,0.344	0.439,0.349,0.477	-0.157
4744	6409	ENSG00000184154	LRRC51	chr11	+	72094947	72096895	72094947	72095096	72095378	72096895	6409	16,19,14	54,67,83	41,32,27	48,34,33	431	149	3.76771e-09	5.0063e-08	0.093,0.089,0.055	0.228,0.245,0.22	-0.152
4765	6439	ENSG00000090097	PCBP4	chr3	-	51960525	51960898	51960525	51960637	51960865	51960898	6439	25,32,41	15,20,21	29,19,19	1,7,4	377	149	0.00565493	0.0198355	0.397,0.387,0.436	0.92,0.518,0.652	-0.29
4771	6446	ENSG00000204410	MSH5	chr6	+	31743903	31744299	31743903	31744025	31744189	31744299	6446	11,4,7	22,17,24	35,19,12	37,24,23	313	149	0.00524313	0.0185997	0.192,0.101,0.122	0.31,0.274,0.199	-0.123
4772	6447	ENSG00000204410	MSH5	chr6	+	31759096	31759512	31759096	31759177	31759424	31759512	6447	29,30,21	30,21,18	76,39,31	36,18,22	396	149	0.0357536	0.0964755	0.267,0.35,0.305	0.443,0.449,0.346	-0.105
4773	6449	ENSG00000204396	VWA7	chr6	-	31766244	31766764	31766244	31766384	31766462	31766764	6449	3,3,2	12,9,12	8,4,3	5,5,9	227	149	0.0241506	0.0692343	0.141,0.18,0.099	0.512,0.344,0.18	-0.205
4780	6459	ENSG00000171453	POLR1C	chr6	+	43519705	43520185	43519705	43519838	43520065	43520185	6459	58,46,82	304320452	147,76,95	426234223	376	149	1.44015e-08	1.7229e-07	0.07,0.054,0.067	0.12,0.114,0.144	-0.062
4781	6460	ENSG00000171453	POLR1C	chr6	+	43519705	43520185	43519705	43519905	43520065	43520185	6460	44,34,60	1,4,2	105,56,76	2,0,0	309	149	0.00722318	0.0244937	0.955,0.804,0.935	0.962,1.0,1.0	-0.089
4782	6461	ENSG00000171453	POLR1C	chr6	+	43519705	43520427	43519705	43520185	43520274	43520427	6461	20,24,26	329335342	65,28,36	365203203	238	149	4.20774e-07	3.80867e-06	0.037,0.043,0.045	0.1,0.079,0.1	-0.051
4808	6496	ENSG00000167967	E4F1	chr16	+	2229569	2232364	2229569	2229675	2232170	2232364	6496	73,53,63	72,70,78	283133159	99,49,40	2644	149	0	0	0.054,0.041,0.044	0.139,0.133,0.183	-0.105
4809	6497	ENSG00000112139	MDGA1	chr6	-	37654799	37655896	37654799	37654932	37655699	37655896	6497	0,1,1	17,23,21	19,7,0	29,12,13	916	149	1.53173e-06	1.25528e-05	0.0,0.007,0.008	0.096,0.087,0.0	-0.056
4813	6503	ENSG00000010704	HFE	chr6	+	26090840	26091589	26090840	26091104	26091313	26091589	6503	5,6,7	85,86,127	36,13,10	113,59,52	358	149	4.5615e-08	4.85449e-07	0.024,0.028,0.022	0.117,0.084,0.074	-0.067
4826	6520	ENSG00000137312	FLOT1	chr6	-	30741189	30741704	30741189	30741333	30741613	30741704	6520	56,61,72	496574606	128,96,78	544290255	429	149	1.09657e-12	2.44745e-11	0.038,0.036,0.04	0.076,0.103,0.096	-0.054
4842	6539	ENSG00000132424	PNISR	chr6	-	99403828	99404702	99403828	99403882	99404602	99404702	6539	174,200,99	60,80,42	1263827850	153122111	869	149	7.77156e-16	2.55677e-14	0.332,0.3,0.288	0.586,0.538,0.568	-0.257
4843	6540	ENSG00000132424	PNISR	chr6	-	99414571	99416428	99414571	99414686	99416348	99416428	6540	37,46,42	19,31,22	154135103	54,44,25	1811	149	0.00131621	0.0055632	0.138,0.109,0.136	0.19,0.202,0.253	-0.087
4846	6543	ENSG00000243649	CFB	chr6	+	31947944	31948512	31947944	31948081	31948373	31948512	6543	7,10,10	23,17,27	16,13,11	22,17,8	441	149	0.019463	0.0575811	0.093,0.166,0.111	0.197,0.205,0.317	-0.116
4847	6544	ENSG00000243649	CFB	chr6	+	31950285	31950772	31950285	31950403	31950618	31950772	6544	1,3,2	11,24,13	18,9,0	10,8,18	364	149	0.0014547	0.0060294	0.036,0.049,0.059	0.424,0.315,0.0	-0.198
4852	6549	ENSG00000204351	SKIV2L	chr6	+	31969279	31969751	31969279	31969420	31969514	31969751	6549	37,20,14	65,123,91	96,55,58	78,79,47	243	149	1.10664e-08	1.362e-07	0.259,0.091,0.086	0.43,0.299,0.431	-0.241
4855	6552	ENSG00000204348	DXO	chr6	-	31970342	31970825	31970342	31970478	31970605	31970825	6552	20,19,21	125140167	54,32,27	137,77,72	276	149	4.14545e-08	4.46027e-07	0.08,0.068,0.064	0.175,0.183,0.168	-0.105
4857	6554	ENSG00000204348	DXO	chr6	-	31970605	31971147	31970605	31970825	31970911	31971147	6554	41,34,40	157147141	52,43,39	176,65,75	235	149	0.00360617	0.0133824	0.142,0.128,0.152	0.158,0.295,0.248	-0.093
4864	6562	ENSG00000073050	XRCC1	chr19	-	43552796	43553091	43552796	43552908	43552981	43553091	6562	10,17,10	246209241	26,24,12	204125112	222	149	1.75726e-05	0.000114305	0.027,0.052,0.027	0.079,0.114,0.067	-0.051
4866	6564	ENSG00000136861	CDK5RAP2	chr9	-	120402805	120404113	120402805	120403071	120404035	120404113	6564	22,33,21	55,64,88	93,75,64	153,72,75	1113	149	1.03295e-05	7.02633e-05	0.051,0.065,0.031	0.075,0.122,0.103	-0.051
4879	6579	ENSG00000155906	RMND1	chr6	-	151421244	151423631	151421244	151421321	151423524	151423631	6579	10,5,10	8,12,5	68,18,31	2,2,2	2352	149	4.23991e-09	5.61193e-08	0.073,0.026,0.112	0.683,0.363,0.495	-0.443
4883	6583	ENSG00000153406	NMRAL1	chr16	-	4474092	4474792	4474092	4474166	4474553	4474792	6583	123121160	88104123	142,126,68	97,54,39	536	149	0.0318687	0.0878283	0.28,0.244,0.266	0.289,0.393,0.326	-0.073
4885	6589	ENSG00000223501	VPS52	chr6	-	33264373	33264900	33264373	33264497	33264781	33264900	6589	16,20,14	85,80,104	85,42,45	137,75,62	433	149	1.11597e-10	1.85805e-09	0.061,0.079,0.044	0.176,0.162,0.2	-0.118
4886	6590	ENSG00000237441	RGL2	chr6	-	33293412	33293699	33293412	33293524	33293603	33293699	6590	22,13,11	103,115,91	29,16,13	78,53,37	228	149	0.000337881	0.0016398	0.122,0.069,0.073	0.195,0.165,0.187	-0.094
4889	6595	ENSG00000112511	PHF1	chr6	+	33414724	33415144	33414724	33414829	33414954	33415144	6595	17,21,31	123117133	45,23,30	53,47,41	274	149	2.61521e-10	4.06724e-09	0.07,0.089,0.112	0.316,0.21,0.285	-0.18
4890	6596	ENSG00000112511	PHF1	chr6	+	33414724	33415144	33414724	33414829	33414965	33415144	6596	35,33,43	65,52,63	50,24,33	33,13,29	285	149	0.000119525	0.00065172	0.22,0.249,0.263	0.442,0.491,0.373	-0.191
4913	6629	ENSG00000169567	HINT1	chr5	-	131159295	131162477	131159295	131159611	131162028	131162477	6629	471549512	16,11,15	213413891247	8,14,9	2566	149	3.97545e-08	4.29763e-07	0.631,0.743,0.665	0.939,0.852,0.889	-0.214
4916	6632	ENSG00000146083	RNF44	chr5	-	176530847	176531630	176530847	176531012	176531462	176531630	6632	5,15,6	22,28,23	66,26,34	19,13,13	412	149	1.30873e-12	2.89827e-11	0.076,0.162,0.086	0.557,0.42,0.486	-0.38
4918	6635	ENSG00000044090	CUL7	chr6	-	43038565	43038987	43038565	43038692	43038841	43038987	6635	11,10,11	55,76,93	22,23,20	56,52,31	298	149	1.36496e-06	1.12943e-05	0.091,0.062,0.056	0.164,0.181,0.244	-0.127
4921	6638	ENSG00000044090	CUL7	chr6	-	43046510	43047107	43046510	43046601	43046879	43047107	6638	27,26,19	85,86,85	50,32,32	56,46,40	427	149	1.15565e-07	1.15048e-06	0.1,0.095,0.072	0.238,0.195,0.218	-0.128
4925	6643	ENSG00000187630	DHRS4L2	chr14	+	24000862	24001084	24000862	24000933	24001032	24001084	6643	3,10,2	32,39,36	9,10,4	31,15,16	248	149	0.0101447	0.0330572	0.053,0.133,0.032	0.149,0.286,0.131	-0.116
4928	6646	ENSG00000204536	CCHCR1	chr6	-	31144686	31145073	31144686	31144788	31144884	31145073	6646	12,9,7	104128109	27,15,12	102,53,57	245	149	7.47795e-06	5.21627e-05	0.066,0.041,0.038	0.139,0.147,0.114	-0.085
4932	6654	ENSG00000232940	HCG25	chr6	+	33249533	33249889	33249533	33249655	33249789	33249889	6654	3,2,0	1,2,6	13,4,3	1,1,1	283	149	0.000197938	0.00102613	0.612,0.345,0.0	0.873,0.678,0.612	-0.402
4938	6664	ENSG00000165458	INPPL1	chr11	+	72233440	72233744	72233440	72233522	72233654	72233744	6664	13,13,10	369355388	129,95,80	592312307	281	149	0	0	0.018,0.019,0.013	0.104,0.139,0.121	-0.105
4958	6704	ENSG00000242802	AP5Z1	chr7	+	4789831	4790591	4789831	4789929	4790458	4790591	6704	15,5,11	13,15,11	77,32,31	25,16,13	678	149	6.51609e-05	0.000379809	0.202,0.068,0.18	0.404,0.305,0.344	-0.201
4975	6733	ENSG00000120314	WDR55	chr5	+	140668233	140668502	140668233	140668334	140668414	140668502	6733	30,33,30	228215206	91,55,43	252165137	229	149	4.7938e-08	5.08181e-07	0.079,0.091,0.087	0.19,0.178,0.17	-0.094
4976	6734	ENSG00000120314	WDR55	chr5	+	140668890	140669248	140668890	140668990	140669078	140669248	6734	19,24,21	135153145	70,50,53	189,98,98	237	149	9.83827e-11	1.6623e-09	0.081,0.09,0.083	0.189,0.243,0.254	-0.144
4985	6745	ENSG00000127980	PEX1	chr7	-	92501506	92502079	92501506	92501673	92501889	92502079	6745	2,8,6	104,102,69	34,17,25	145,94,83	365	149	5.35154e-08	5.60806e-07	0.008,0.031,0.034	0.087,0.069,0.109	-0.064
4991	6754	ENSG00000234545	FAM133B	chr7	-	92577654	92578182	92577654	92577717	92578149	92578182	6754	13,19,22	35,41,38	74,43,41	66,38,42	581	149	6.31489e-05	0.000369656	0.087,0.106,0.129	0.223,0.225,0.2	-0.109
4998	6769	ENSG00000197363	ZNF517	chr8	+	144802869	144804238	144802869	144802947	144804124	144804238	6769	9,2,5	1,1,1	6,4,5	1,0,0	1326	149	0.000140203	0.00075307	0.503,0.183,0.36	0.403,1.0,1.0	-0.452
5001	6775	ENSG00000026950	BTN3A1	chr6	+	26409893	26410032	26409893	26409914	26410005	26410032	6775	1,4,5	90,87,90	16,2,9	74,46,37	240	149	2.56625e-05	0.000162001	0.007,0.028,0.033	0.118,0.026,0.131	-0.069
5002	6776	ENSG00000169660	HEXD	chr17	+	82436666	82437363	82436666	82436738	82437167	82437363	6776	13,6,14	15,24,11	65,36,26	24,20,15	578	149	0.000113964	0.000626391	0.183,0.061,0.247	0.411,0.317,0.309	-0.182
5006	6782	ENSG00000268066	FMR1-AS1	chrX	-	147909430	147911817	147909430	147910995	147911641	147911817	6782	0,0,2	1,2,2	5,7,2	2,2,0	795	149	0.000502546	0.00232989	0.0,0.0,0.158	0.319,0.396,1.0	-0.519
5013	6789	ENSG00000145191	EIF2B5	chr3	+	184143051	184143565	184143051	184143142	184143441	184143565	6789	40,41,27	360373333	82,74,49	344212202	448	149	3.42478e-11	6.13502e-10	0.036,0.035,0.026	0.073,0.104,0.075	-0.052
5019	6796	ENSG00000160949	TONSL	chr8	-	144432284	144433759	144432284	144432460	144433587	144433759	6796	10,10,24	55,78,73	110,79,39	87,48,38	1276	149	0	0	0.021,0.015,0.037	0.129,0.161,0.107	-0.108
5023	6800	ENSG00000223705	NSUN5P1	chr7	+	75412788	75415023	75412788	75412932	75414884	75415023	6800	149145149	21,23,33	668476365	58,21,34	2101	149	0.000145797	0.000779442	0.335,0.309,0.243	0.45,0.616,0.432	-0.204
5024	6801	ENSG00000223705	NSUN5P1	chr7	+	75415591	75416191	75415591	75415770	75415980	75416191	6801	66,72,59	38,39,55	274200135	69,23,22	359	149	1.15564e-09	1.65095e-08	0.419,0.434,0.308	0.622,0.783,0.718	-0.321
5025	6802	ENSG00000223705	NSUN5P1	chr7	+	75415591	75416191	75415591	75415778	75415980	75416191	6802	62,71,56	37,50,36	269195132	47,18,23	351	149	2.05391e-14	5.85622e-13	0.416,0.376,0.398	0.708,0.821,0.709	-0.349
5035	6813	ENSG00000001631	KRIT1	chr7	-	92242033	92245171	92242033	92242137	92244901	92245171	6813	15,8,4	10,3,5	70,62,48	14,10,10	2913	149	0.000116509	0.000637308	0.071,0.12,0.039	0.204,0.241,0.197	-0.137
5038	6816	ENSG00000001631	KRIT1	chr7	-	92242033	92245908	92242033	92242137	92245789	92245908	6816	165159135	3,5,2	382260259	1,4,1	3801	149	0.0188939	0.0564096	0.683,0.555,0.726	0.937,0.718,0.91	-0.2
5043	6823	ENSG00000147894	C9orf72	chr9	-	27558490	27560299	27558490	27558607	27560226	27560299	6823	31,41,36	30,34,29	97,66,64	40,27,23	1768	149	0.000105966	0.000587673	0.08,0.092,0.095	0.17,0.171,0.19	-0.088
5044	6824	ENSG00000146918	NCAPG2	chr7	-	158655117	158655455	158655117	158655258	158655338	158655455	6824	26,27,20	400466384	64,43,40	419270276	229	149	7.1114e-09	8.99507e-08	0.041,0.036,0.033	0.09,0.094,0.086	-0.053
5048	6830	ENSG00000272333	KMT2B	chr19	+	35732214	35733686	35732214	35733508	35733596	35733686	6830	2,4,1	29,24,23	5,3,7	24,15,10	237	149	0.00927552	0.0305156	0.042,0.095,0.027	0.116,0.112,0.306	-0.123
5056	6850	ENSG00000068885	IFT80	chr3	-	160383436	160384646	160383436	160383504	160384405	160384646	6850	10,19,12	6,8,10	189,81,68	19,19,16	1050	149	0.000257259	0.00129745	0.191,0.252,0.146	0.585,0.377,0.376	-0.25
5060	6855	ENSG00000198198	SZT2	chr1	+	43427529	43428118	43427529	43427734	43428002	43428118	6855	3,3,8	19,20,22	21,11,9	43,28,21	417	149	0.0261034	0.0737305	0.053,0.051,0.115	0.149,0.123,0.133	-0.062
5061	6856	ENSG00000198198	SZT2	chr1	+	43432988	43434485	43432988	43433190	43434385	43434485	6856	11,10,14	15,14,8	117,65,40	20,20,15	1344	149	2.44428e-06	1.91814e-05	0.075,0.073,0.162	0.393,0.265,0.228	-0.192
5063	6858	ENSG00000198198	SZT2	chr1	+	43448611	43450171	43448611	43448728	43450102	43450171	6858	78,52,68	15,15,14	230112124	28,19,15	1523	149	0.0258041	0.073117	0.337,0.253,0.322	0.446,0.366,0.447	-0.116
5069	6869	ENSG00000168137	SETD5	chr3	+	9474448	9475156	9474448	9474582	9475067	9475156	6869	40,47,30	65,78,111	214177175	181,108,97	634	149	9.10383e-15	2.70859e-13	0.126,0.124,0.06	0.217,0.278,0.298	-0.161
5081	6896	ENSG00000006534	ALDH3B1	chr11	+	68015296	68018637	68015296	68015459	68018526	68018637	6896	33,42,47	74,73,80	200,115,91	52,43,41	3216	149	0	0	0.02,0.026,0.026	0.151,0.11,0.093	-0.094
5084	6900	ENSG00000179818	PCBP1-AS1	chr2	-	70048706	70051305	70048706	70050268	70051202	70051305	6900	4,12,0	3,2,4	30,17,16	1,4,2	1083	149	0.00326716	0.0123316	0.155,0.452,0.0	0.805,0.369,0.524	-0.364
5085	6901	ENSG00000179818	PCBP1-AS1	chr2	-	70049195	70051305	70049195	70050252	70051202	70051305	6901	4,12,0	9,9,19	32,18,15	19,6,8	1099	149	1.53332e-05	0.000100889	0.057,0.153,0.0	0.186,0.289,0.203	-0.156
5094	6916	ENSG00000122557	HERPUD2	chr7	-	35694183	35695135	35694183	35694627	35694800	35695135	6916	62,55,85	27,18,25	106,66,42	17,7,10	322	149	0.00257172	0.00999901	0.515,0.586,0.611	0.743,0.814,0.66	-0.168
5098	6928	ENSG00000198556	ZNF789	chr7	+	99478273	99482326	99478273	99478356	99479660	99482326	6928	50,62,36	5,18,11	286145168	6,14,7	1453	149	0.00011561	0.000633403	0.506,0.261,0.251	0.83,0.515,0.711	-0.346
5117	6952	ENSG00000168255	POLR2J3	chr7	-	102566996	102568184	102566996	102567083	102568009	102568184	6952	34,31,19	30,36,30	64,33,46	40,21,20	1075	149	0.00103393	0.00448081	0.136,0.107,0.081	0.182,0.179,0.242	-0.093
5122	6963	ENSG00000176454	LPCAT4	chr15	-	34359588	34360209	34359588	34359745	34360110	34360209	6963	125126190	113,65,117	271151126	128,61,54	514	149	0.00630327	0.0217845	0.243,0.36,0.32	0.38,0.418,0.403	-0.093
5140	6984	ENSG00000213347	MXD3	chr5	-	177310425	177311484	177310425	177310540	177311378	177311484	6984	200225246	45,50,46	186,113,95	14,8,3	987	149	1.08008e-06	9.07982e-06	0.402,0.405,0.447	0.667,0.681,0.827	-0.307
5141	6985	ENSG00000128596	CCDC136	chr7	+	128806236	128806858	128806236	128806395	128806687	128806858	6985	5,10,5	15,28,19	31,22,24	31,25,25	441	149	0.000115396	0.000632737	0.101,0.108,0.082	0.253,0.229,0.245	-0.145
5147	6991	ENSG00000128604	IRF5	chr7	+	128947022	128947535	128947022	128947056	128947229	128947535	6991	2,2,6	10,11,14	21,7,4	13,6,7	322	149	0.000900433	0.00396249	0.085,0.078,0.165	0.428,0.351,0.209	-0.22
5151	6995	ENSG00000122566	HNRNPA2B1	chr7	-	26189926	26192338	26189926	26190460	26190992	26192338	6995	254314180	115146140	740536462	224189160	681	149	0.000170793	0.000898335	0.326,0.32,0.22	0.42,0.383,0.387	-0.108
5178	7026	ENSG00000164877	MICALL2	chr7	-	1436741	1437608	1436741	1436856	1437534	1437608	7026	8,13,10	7,4,7	129,47,54	23,17,13	827	149	0.0118633	0.0377057	0.171,0.369,0.205	0.503,0.332,0.428	-0.173
5179	7027	ENSG00000164877	MICALL2	chr7	-	1438096	1438353	1438096	1438220	1438288	1438353	7027	7,3,6	11,5,15	34,15,26	25,17,6	217	149	0.0063469	0.021891	0.304,0.292,0.215	0.483,0.377,0.748	-0.266
5180	7028	ENSG00000164877	MICALL2	chr7	-	1440590	1442484	1440590	1440684	1442191	1442484	7028	12,31,16	10,10,17	174,93,78	26,11,12	1656	149	7.43339e-08	7.63764e-07	0.097,0.218,0.078	0.376,0.432,0.369	-0.261
5183	7032	ENSG00000197448	GSTK1	chr7	+	143264547	143265092	143264547	143264676	143264991	143265092	7032	197218184	134215611753	389210181	1047693678	464	149	0	0	0.045,0.043,0.033	0.107,0.089,0.079	-0.051
5184	7033	ENSG00000197448	GSTK1	chr7	+	143264991	143265296	143264991	143265092	143265260	143265296	7033	172203191	114813681382	387207174	960557532	317	149	0	0	0.066,0.065,0.061	0.159,0.149,0.133	-0.083
5197	7050	ENSG00000181513	ACBD4	chr17	+	45136107	45136776	45136107	45136232	45136499	45136776	7050	17,31,22	148179182	68,31,21	179,98,84	416	149	1.7403e-06	1.411e-05	0.04,0.058,0.041	0.12,0.102,0.082	-0.055
5199	7052	ENSG00000181513	ACBD4	chr17	+	45136499	45136776	45136499	45136620	45136691	45136776	7052	27,37,49	137154178	90,38,53	139,83,84	220	149	2.82333e-08	3.15172e-07	0.118,0.14,0.157	0.305,0.237,0.299	-0.142
5204	7057	ENSG00000164610	RP9	chr7	-	33097270	33100561	33097270	33099436	33100530	33100561	7057	21,20,25	51,62,79	45,27,23	44,21,35	1243	149	3.07573e-06	2.35955e-05	0.047,0.037,0.037	0.109,0.134,0.073	-0.065
5214	7069	ENSG00000196305	IARS1	chr9	-	92285721	92287910	92285721	92285839	92287790	92287910	7069	98,72,88	15,16,8	114,65,84	1,2,1	2100	149	1.16138e-07	1.15048e-06	0.317,0.242,0.438	0.89,0.698,0.856	-0.482
5219	7074	ENSG00000234741	GAS5	chr1	-	173863900	173864506	173863900	173864304	173864483	173864506	7074	380418374	256228433996	630429379	15781058923	328	149	0	0	0.063,0.063,0.041	0.154,0.156,0.157	-0.1
5220	7075	ENSG00000234741	GAS5	chr1	-	173864256	173864704	173864256	173864304	173864674	173864704	7075	777849880	29,47,47	1069698612	28,25,16	519	149	0.00198966	0.00795283	0.885,0.838,0.843	0.916,0.889,0.917	-0.052
5221	7076	ENSG00000234741	GAS5	chr1	-	173864256	173864704	173864256	173864506	173864674	173864704	7076	727779852	249327383893	762520419	15181040949	317	149	1.83982e-11	3.43985e-10	0.121,0.118,0.093	0.191,0.19,0.172	-0.074
5226	7081	ENSG00000234741	GAS5	chr1	-	173864256	173865547	173864256	173864304	173865470	173865547	7081	126514131148	25,19,12	208412721078	4,1,1	1315	149	6.85008e-14	1.80289e-12	0.851,0.894,0.916	0.983,0.993,0.992	-0.102
5228	7083	ENSG00000234741	GAS5	chr1	-	173864256	173865547	173864256	173865282	173865470	173865547	7083	257276259	293632874646	512313255	165212381057	337	149	0	0	0.037,0.036,0.024	0.121,0.101,0.096	-0.074
5231	7086	ENSG00000234741	GAS5	chr1	-	173864256	173865547	173864256	173865282	173865509	173865547	7086	104311781151	157115962344	879626483	1057673585	376	149	0.000307239	0.0015213	0.208,0.226,0.163	0.248,0.269,0.247	-0.056
5238	7093	ENSG00000234741	GAS5	chr1	-	173866527	173866796	173866527	173866581	173866760	173866796	7093	125132103	63,74,71	359185173	36,43,16	328	149	6.20837e-13	1.41613e-11	0.474,0.448,0.397	0.819,0.662,0.831	-0.331
5242	7098	ENSG00000188878	FBF1	chr17	-	75914121	75914932	75914121	75914298	75914746	75914932	7098	7,6,7	17,26,24	42,15,20	16,12,11	597	149	6.30949e-09	8.10053e-08	0.093,0.054,0.068	0.396,0.238,0.312	-0.244
5244	7100	ENSG00000188878	FBF1	chr17	-	75920006	75920429	75920006	75920107	75920273	75920429	7100	9,13,5	13,25,16	31,8,16	17,11,7	315	149	0.0032088	0.0121515	0.247,0.197,0.129	0.463,0.256,0.52	-0.222
5251	7109	ENSG00000161010	MRNIP	chr5	-	179837275	179840959	179837275	179837885	179840871	179840959	7109	298304292	28,29,33	970506529	24,15,10	3135	149	9.93761e-13	2.22961e-11	0.336,0.333,0.296	0.658,0.616,0.715	-0.341
5254	7112	ENSG00000130305	NSUN5	chr7	-	73307582	73308553	73307582	73307757	73308430	73308553	7112	27,41,45	256268228	157,73,74	272133110	822	149	0	0	0.019,0.027,0.035	0.095,0.09,0.109	-0.071
5271	7131	ENSG00000009950	MLXIPL	chr7	-	73593201	73594403	73593201	73593983	73594273	73594403	7131	17,14,15	44,37,43	63,38,32	100,54,51	439	149	0.00630107	0.0217845	0.116,0.114,0.106	0.176,0.193,0.176	-0.07
5285	7145	ENSG00000164896	FASTK	chr7	-	151076625	151077027	151076625	151076832	151076912	151077027	7145	27,11,20	262249255	53,19,30	199130118	229	149	6.87322e-09	8.75856e-08	0.063,0.028,0.049	0.148,0.087,0.142	-0.079
5290	7150	ENSG00000164896	FASTK	chr7	-	151077309	151077780	151077309	151077401	151077620	151077780	7150	84,82,90	411417487	227130115	378213165	368	149	0	0	0.076,0.074,0.07	0.196,0.198,0.22	-0.131
5292	7152	ENSG00000164896	FASTK	chr7	-	151076912	151078092	151076912	151077780	151077878	151078092	7152	81,77,46	454466542	118,88,61	434238187	247	149	5.47647e-10	8.20032e-09	0.097,0.091,0.049	0.141,0.182,0.164	-0.083
5299	7166	ENSG00000121716	PILRB	chr7	+	100352563	100353123	100352563	100352914	100352996	100353123	7166	8,14,9	17,24,13	69,41,29	50,27,31	231	149	0.00257497	0.010006	0.233,0.273,0.309	0.471,0.495,0.376	-0.176
5301	7174	ENSG00000241973	PI4KA	chr22	-	20712692	20713390	20712692	20712797	20713280	20713390	7174	21,15,17	85,83,73	58,45,37	109,61,59	632	149	1.11506e-07	1.11555e-06	0.055,0.041,0.052	0.111,0.148,0.129	-0.08
5303	7176	ENSG00000154438	ASZ1	chr7	-	117367351	117368717	117367351	117367465	117368611	117368717	7176	0,1,1	1,6,5	8,3,5	6,4,0	1295	149	0.003981	0.0145446	0.0,0.019,0.022	0.133,0.079,1.0	-0.39
5316	7199	ENSG00000228409	CCT6P1	chr7	+	65759859	65760556	65759859	65759998	65760423	65760556	7199	7,7,7	17,19,10	18,19,19	40,10,16	574	149	0.0317262	0.0874707	0.097,0.087,0.154	0.105,0.33,0.236	-0.111
5324	7213	ENSG00000119321	FKBP15	chr9	-	113184291	113187899	113184291	113184399	113187792	113187899	7213	14,23,15	1,0,2	103,77,67	0,0,0	3542	149	0.0264755	0.0745871	0.371,1.0,0.24	1.0,1.0,1.0	-0.463
5325	7214	ENSG00000119321	FKBP15	chr9	-	113186248	113187899	113186248	113186363	113187792	113187899	7214	13,22,15	23,39,36	97,74,63	86,33,43	1578	149	2.54607e-07	2.38995e-06	0.051,0.051,0.038	0.096,0.175,0.122	-0.084
5326	7215	ENSG00000196998	WDR45	chrX	-	49076644	49077911	49076644	49076750	49077836	49077911	7215	156171195	207238289	641423365	235168137	1235	149	0	0	0.083,0.08,0.075	0.248,0.233,0.243	-0.162
5327	7216	ENSG00000196998	WDR45	chrX	-	49076644	49077911	49076644	49076753	49077836	49077911	7216	149166183	35,36,30	637421361	38,23,11	1232	149	2.54341e-12	5.46812e-11	0.34,0.358,0.425	0.67,0.689,0.799	-0.345
5337	7235	ENSG00000178761	FAM219B	chr15	-	74899991	74902063	74899991	74900137	74901949	74902063	7235	642727654	12,17,13	1321909728	13,16,6	1961	149	0.0229583	0.0665975	0.803,0.765,0.793	0.885,0.812,0.902	-0.079
5340	7238	ENSG00000178761	FAM219B	chr15	-	74904663	74905231	74904663	74904712	74905153	74905231	7238	16,19,26	84,92,99	68,44,47	133,79,65	590	149	1.68122e-07	1.6365e-06	0.046,0.05,0.062	0.114,0.123,0.154	-0.078
5342	7240	ENSG00000178761	FAM219B	chr15	-	74904663	74906365	74904663	74905231	74906277	74906365	7240	34,15,20	47,54,72	84,65,46	65,41,45	1195	149	6.22919e-10	9.17994e-09	0.083,0.033,0.033	0.139,0.165,0.113	-0.089
5352	7257	ENSG00000109736	MFSD10	chr4	-	2932599	2933209	2932599	2932758	2933105	2933209	7257	81,58,51	356377344	153,92,81	392234198	496	149	4.3743e-10	6.6078e-09	0.064,0.044,0.043	0.105,0.106,0.109	-0.056
5362	7268	ENSG00000148985	PGAP2	chr11	+	3823882	3824376	3823882	3824135	3824269	3824376	7268	16,13,7	78,98,114	24,18,15	83,52,61	283	149	0.000424693	0.00200703	0.097,0.065,0.031	0.132,0.154,0.115	-0.069
5366	7273	ENSG00000174080	CTSF	chr11	-	66564087	66564648	66564087	66564146	66564557	66564648	7273	49,48,64	293269312	121,97,77	230137146	560	149	1.11022e-16	4.04109e-15	0.043,0.045,0.052	0.123,0.159,0.123	-0.088
5368	7276	ENSG00000174080	CTSF	chr11	-	66564087	66564806	66564087	66564146	66564741	66564806	7276	43,41,48	8,10,5	115,93,79	2,1,3	744	149	3.64267e-07	3.32801e-06	0.518,0.451,0.658	0.92,0.949,0.841	-0.361
5380	7293	ENSG00000130734	ATG4D	chr19	+	10546838	10547253	10546838	10547115	10547188	10547253	7293	25,22,27	167159160	39,20,12	124,59,55	222	149	0.00122225	0.00521436	0.091,0.085,0.102	0.174,0.185,0.128	-0.07
5382	7296	ENSG00000204271	SPIN3	chrX	-	56978291	56978660	56978291	56978421	56978579	56978660	7296	16,8,9	3,5,4	14,15,17	1,0,2	307	149	0.000313547	0.00154471	0.721,0.437,0.522	0.872,1.0,0.805	-0.332
5390	7306	ENSG00000280587	LINC01348	chr1	-	235067167	235068502	235067167	235067943	235068295	235068502	7306	4,2,0	3,9,6	22,20,20	11,5,4	501	149	3.75589e-06	2.80585e-05	0.284,0.062,0.0	0.373,0.543,0.598	-0.389
5411	7341	ENSG00000119760	SUPT7L	chr2	-	27660983	27662281	27660983	27661388	27662178	27662281	7341	256286203	83106121	664479433	195,114,88	939	149	0.000238806	0.00121498	0.329,0.3,0.21	0.351,0.4,0.438	-0.117
5412	7342	ENSG00000119760	SUPT7L	chr2	-	27660983	27662281	27660983	27661601	27662178	27662281	7342	177182126	49,33,31	544405356	20,13,13	726	149	0	0	0.426,0.531,0.455	0.848,0.865,0.849	-0.383
5415	7345	ENSG00000072778	ACADVL	chr17	+	7220463	7220676	7220463	7220529	7220603	7220676	7345	169191189	107710221323	302163153	1029653574	223	149	6.98223e-07	6.10209e-06	0.095,0.111,0.087	0.164,0.143,0.151	-0.055
5417	7347	ENSG00000072778	ACADVL	chr17	+	7222666	7223237	7222666	7222865	7223132	7223237	7347	258288305	186819771805	1408868732	16751040848	416	149	0	0	0.047,0.05,0.057	0.231,0.23,0.236	-0.181
5429	7363	ENSG00000005302	MSL3	chrX	+	11760836	11762252	11760836	11760937	11762129	11762252	7363	22,14,15	21,27,15	105,52,58	9,5,4	1341	149	0	0	0.104,0.054,0.1	0.565,0.536,0.617	-0.487
5430	7364	ENSG00000005302	MSL3	chrX	+	11763779	11765729	11763779	11763938	11765466	11765729	7364	85,90,67	111139187	396280258	165,80,93	1677	149	0	0	0.064,0.054,0.031	0.176,0.237,0.198	-0.154
5431	7365	ENSG00000005302	MSL3	chrX	+	11763779	11765729	11763779	11763938	11765469	11765729	7365	89,95,71	1,2,4	401285261	3,0,0	1680	149	0.000606191	0.00275442	0.888,0.808,0.612	0.922,1.0,1.0	-0.205
5436	7373	ENSG00000156313	RPGR	chrX	-	38287093	38288041	38287093	38287245	38287860	38288041	7373	2,5,6	14,18,21	27,20,18	40,28,16	764	149	0.000133198	0.000719963	0.027,0.051,0.053	0.116,0.122,0.18	-0.096
5465	7414	ENSG00000164855	TMEM184A	chr7	-	1548518	1549945	1548518	1548688	1549853	1549945	7414	28,14,23	36,32,65	61,39,22	57,30,21	1314	149	8.83194e-05	0.000499067	0.081,0.047,0.039	0.108,0.128,0.106	-0.058
5490	7446	ENSG00000120509	PDZD11	chrX	-	70289254	70289593	70289254	70289354	70289521	70289593	7446	62,57,73	158223220	93,69,62	183,101,78	316	149	3.3727e-06	2.55303e-05	0.156,0.108,0.135	0.193,0.244,0.273	-0.104
5500	7457	ENSG00000197114	ZGPAT	chr20	+	63733586	63734824	63733586	63733739	63734704	63734824	7457	80110113	67,82,80	302162137	109,77,53	1114	149	7.04616e-06	4.94025e-05	0.138,0.152,0.159	0.27,0.22,0.257	-0.099
5501	7458	ENSG00000248323	LUCAT1	chr5	-	91310626	91312413	91310626	91311032	91312294	91312413	7458	10,8,23	3,3,6	133,101,98	4,5,4	1411	149	3.70856e-06	2.77959e-05	0.26,0.22,0.288	0.778,0.681,0.721	-0.471
5502	7460	ENSG00000248323	LUCAT1	chr5	-	91310626	91313229	91310626	91312413	91313077	91313229	7460	7,11,10	3,2,3	70,52,69	6,3,0	813	149	0.00133702	0.00563723	0.3,0.502,0.379	0.681,0.761,1.0	-0.42
5503	7461	ENSG00000248323	LUCAT1	chr5	-	91310626	91313229	91310626	91312495	91313077	91313229	7461	2,7,8	4,3,6	62,41,58	15,2,4	731	149	0.000102305	0.000569629	0.092,0.322,0.214	0.457,0.807,0.747	-0.461
5511	7471	ENSG00000102312	PORCN	chrX	+	48512834	48514365	48512834	48512852	48514239	48514365	7471	8,10,14	10,7,5	68,17,29	6,8,6	1536	149	0.00389915	0.0142739	0.072,0.122,0.214	0.524,0.171,0.319	-0.202
5514	7478	ENSG00000046651	OFD1	chrX	+	13753367	13755242	13753367	13753441	13755150	13755242	7478	58,71,45	44,38,28	317212203	124,77,70	1858	149	0.000603144	0.0027434	0.096,0.13,0.114	0.17,0.181,0.189	-0.067
5517	7481	ENSG00000046651	OFD1	chrX	+	13758336	13760720	13758336	13758448	13760114	13760720	7481	56,67,31	41,40,43	288189233	151,102,74	1815	149	0.00021279	0.00109483	0.101,0.121,0.056	0.135,0.132,0.205	-0.065
5522	7486	ENSG00000172732	MUS81	chr11	+	65864719	65865145	65864719	65864815	65865016	65865145	7486	25,31,38	87,74,90	90,51,38	96,60,59	350	149	5.72967e-06	4.1185e-05	0.109,0.151,0.152	0.285,0.266,0.215	-0.118
5524	7488	ENSG00000172732	MUS81	chr11	+	65864719	65865323	65864719	65865145	65865219	65865323	7488	7,9,11	92,95,106	38,17,8	132,61,58	223	149	5.71746e-05	0.00033699	0.048,0.06,0.065	0.161,0.157,0.084	-0.076
5525	7489	ENSG00000172732	MUS81	chr11	+	65865810	65866439	65865810	65865894	65865985	65866439	7489	14,16,9	96101114	56,14,13	121,72,72	240	149	0.000352143	0.00169698	0.083,0.09,0.047	0.223,0.108,0.101	-0.071
5526	7491	ENSG00000215301	DDX3X	chrX	+	41337407	41339083	41337407	41337465	41337690	41339083	7491	37,19,17	14,17,10	80,50,55	23,10,13	374	149	0.00471138	0.0168972	0.513,0.308,0.404	0.581,0.666,0.628	-0.217
5546	7519	ENSG00000213397	HAUS7	chrX	-	153454393	153455766	153454393	153454508	153455541	153455766	7519	31,32,35	110122116	81,48,41	88,57,37	1182	149	5.8743e-12	1.18578e-10	0.034,0.032,0.037	0.104,0.096,0.123	-0.073
5558	7540	ENSG00000184634	MED12	chrX	+	71127335	71128120	71127335	71127467	71127892	71128120	7540	20,18,9	65,84,84	80,55,34	179,72,71	574	149	3.61373e-07	3.30599e-06	0.074,0.053,0.027	0.104,0.165,0.111	-0.075
5560	7542	ENSG00000184634	MED12	chrX	+	71128597	71129215	71128597	71128718	71129113	71129215	7542	14,19,14	95,91,103	82,51,33	203,121,80	544	149	7.30729e-07	6.36731e-06	0.039,0.054,0.036	0.1,0.103,0.102	-0.059
5566	7548	ENSG00000184634	MED12	chrX	+	71137186	71137635	71137186	71137383	71137557	71137635	7548	7,11,7	38,60,39	35,25,13	57,52,25	323	149	1.63354e-05	0.00010697	0.078,0.078,0.076	0.221,0.182,0.193	-0.121
5582	7568	ENSG00000172943	PHF8	chrX	-	53984913	53985949	53984913	53985227	53985815	53985949	7568	68,96,48	100,94,87	187156136	166,90,85	737	149	3.66739e-06	2.75779e-05	0.121,0.171,0.1	0.185,0.259,0.244	-0.099
5587	7580	ENSG00000102393	GLA	chrX	-	101398369	101398946	101398369	101398567	101398784	101398946	7580	77,83,56	632667686	198,119,95	758445384	366	149	7.41407e-13	1.68553e-11	0.047,0.048,0.032	0.096,0.098,0.092	-0.053
5595	7589	ENSG00000094631	HDAC6	chrX	+	48814674	48814893	48814674	48814740	48814833	48814893	7589	18,28,18	82,106,90	58,33,29	108,68,60	242	149	3.42525e-05	0.000211352	0.119,0.14,0.11	0.248,0.23,0.229	-0.113
5596	7590	ENSG00000094631	HDAC6	chrX	+	48814961	48815490	48814961	48815051	48815383	48815490	7590	25,28,33	112107126	126,73,52	120,72,71	481	149	5.55112e-16	1.89931e-14	0.065,0.075,0.075	0.245,0.239,0.185	-0.151
5597	7591	ENSG00000094631	HDAC6	chrX	+	48818040	48818412	48818040	48818109	48818219	48818412	7591	2,1,4	78,91,82	22,15,8	129,86,60	259	149	7.94849e-08	8.13027e-07	0.015,0.006,0.027	0.089,0.091,0.071	-0.068
5598	7593	ENSG00000102103	PQBP1	chrX	+	48897930	48898576	48897930	48898093	48898491	48898576	7593	94102130	169180172	205117106	155,76,67	547	149	1.52837e-10	2.49015e-09	0.132,0.134,0.171	0.265,0.295,0.301	-0.141
5602	7597	ENSG00000102103	PQBP1	chrX	+	48902232	48902795	48902232	48902517	48902731	48902795	7597	57,54,80	500554532	165,59,75	465212185	363	149	7.77156e-16	2.55677e-14	0.045,0.038,0.058	0.127,0.103,0.143	-0.077
5625	7625	ENSG00000110583	NAA40	chr11	+	63945839	63947003	63945839	63945935	63946950	63947003	7625	86,92,112	43,71,59	327208155	92,46,42	1164	149	3.531e-08	3.87222e-07	0.204,0.142,0.195	0.313,0.367,0.321	-0.153
5627	7629	ENSG00000223773	CD99P1	chrX	+	2622689	2623453	2622689	2622734	2623384	2623453	7629	17,21,18	43,62,61	45,45,35	33,28,24	799	149	1.08094e-11	2.08362e-10	0.069,0.059,0.052	0.203,0.231,0.214	-0.156
5632	7639	ENSG00000288550	NA	chr3	+	9923880	9924291	9923880	9923981	9924231	9924291	7639	103109130	10,5,9	148,88,82	6,3,2	399	149	0.0333731	0.0911666	0.794,0.891,0.844	0.902,0.916,0.939	-0.076
5635	7642	ENSG00000182196	ARL6IP4	chr12	+	122981128	122981879	122981128	122981266	122981570	122981879	7642	134153191	38,42,34	168,81,76	11,11,10	453	149	0.000320461	0.00157311	0.537,0.545,0.649	0.834,0.708,0.714	-0.175
5636	7643	ENSG00000182196	ARL6IP4	chr12	+	122981128	122981879	122981128	122981299	122981570	122981879	7643	42,52,56	61,67,73	100,46,40	34,22,29	420	149	3.83041e-06	2.85528e-05	0.196,0.216,0.214	0.511,0.426,0.329	-0.213
5643	7650	ENSG00000111364	DDX55	chr12	+	123607431	123607662	123607431	123607523	123607599	123607662	7650	16,23,19	75,89,104	54,36,22	155,95,60	225	149	0.00751326	0.0253267	0.124,0.146,0.108	0.187,0.201,0.195	-0.068
5645	7652	ENSG00000111364	DDX55	chr12	+	123607431	123608829	123607431	123607662	123608679	123608829	7652	46,46,52	95,92,123	210114107	172,99,70	1166	149	5.81579e-12	1.17744e-10	0.058,0.06,0.051	0.135,0.128,0.163	-0.086
5646	7653	ENSG00000147475	ERLIN2	chr8	+	37744570	37746550	37744570	37744696	37745568	37746550	7653	67,78,76	82,95,122	92,63,50	63,41,42	1021	149	0.000104722	0.000582139	0.107,0.107,0.083	0.176,0.183,0.148	-0.07
5654	7679	ENSG00000205581	HMGN1	chr21	-	39345829	39347292	39345829	39345958	39347246	39347292	7679	110,96,86	12,20,12	724457436	23,14,6	1437	149	1.12977e-10	1.87646e-09	0.487,0.332,0.426	0.765,0.772,0.883	-0.392
5664	7689	ENSG00000147852	VLDLR	chr9	+	2650369	2651954	2650369	2650516	2651873	2651954	7689	18,26,8	74,91,77	98,60,49	100,70,68	1506	149	6.41709e-14	1.70202e-12	0.024,0.027,0.01	0.088,0.078,0.067	-0.057
5667	7695	ENSG00000110697	PITPNM1	chr11	-	67496177	67497436	67496177	67496345	67497230	67497436	7695	22,40,36	55,46,67	121,65,73	50,22,23	1034	149	1.11022e-16	4.04109e-15	0.054,0.111,0.072	0.259,0.299,0.314	-0.212
5668	7696	ENSG00000110697	PITPNM1	chr11	-	67496177	67497436	67496177	67496348	67497230	67497436	7696	20,38,32	168170171	117,63,71	153,93,81	1031	149	0	0	0.017,0.031,0.026	0.1,0.089,0.112	-0.076
5669	7698	ENSG00000167302	TEPSIN	chr17	-	81236979	81237459	81236979	81237071	81237386	81237459	7698	17,8,6	29,29,29	32,19,18	45,26,27	464	149	0.00798815	0.026717	0.158,0.081,0.062	0.186,0.19,0.176	-0.084
5670	7699	ENSG00000198919	DZIP3	chr3	+	108647942	108648962	108647942	108648112	108648917	108648962	7699	31,23,11	34,21,23	97,68,62	49,42,39	954	149	0.000313099	0.00154361	0.125,0.146,0.07	0.236,0.202,0.199	-0.099
5704	7749	ENSG00000104783	KCNN4	chr19	-	43768962	43769560	43768962	43769032	43769441	43769560	7749	33,27,30	94,99,95	74,64,56	155,103,87	558	149	0.000329641	0.00160894	0.086,0.068,0.078	0.113,0.142,0.147	-0.057
5705	7750	ENSG00000140525	FANCI	chr15	+	89281764	89283250	89281764	89281835	89283135	89283250	7750	116,145,86	176205135	498361358	329202226	1449	149	3.03091e-14	8.39697e-13	0.063,0.068,0.061	0.135,0.155,0.14	-0.079
5706	7752	ENSG00000158106	RHPN1	chr8	+	143379828	143380175	143379828	143379985	143380061	143380175	7752	6,4,10	11,9,15	30,28,10	18,10,13	225	149	0.00808564	0.0270034	0.265,0.227,0.306	0.525,0.65,0.337	-0.238
5711	7759	ENSG00000184575	XPOT	chr12	+	64425037	64425457	64425037	64425182	64425337	64425457	7759	24,22,25	361385428	113,76,66	482278310	304	149	0	0	0.032,0.027,0.028	0.103,0.118,0.094	-0.076
5720	7768	ENSG00000100023	PPIL2	chr22	+	21669912	21670611	21669912	21669962	21670565	21670611	7768	31,33,34	45,46,52	85,66,66	95,47,35	752	149	0.00130931	0.00553746	0.12,0.124,0.115	0.151,0.218,0.272	-0.094
5721	7769	ENSG00000100023	PPIL2	chr22	+	21669912	21671059	21669912	21670611	21670996	21671059	7769	8,18,22	49,59,52	68,54,36	108,70,55	534	149	3.25457e-05	0.00020228	0.044,0.078,0.106	0.149,0.177,0.154	-0.084
5732	7781	ENSG00000214706	IFRD2	chr3	-	50289446	50289762	50289446	50289628	50289711	50289762	7781	36,40,44	324289262	61,40,38	292180132	232	149	0.000962906	0.00420228	0.067,0.082,0.097	0.118,0.125,0.156	-0.051
5744	7798	ENSG00000182325	FBXL6	chr8	-	144356299	144356713	144356299	144356531	144356599	144356713	7798	10,13,13	43,52,38	39,10,18	52,28,23	217	149	0.00210236	0.0083448	0.138,0.147,0.19	0.34,0.197,0.35	-0.137
5746	7800	ENSG00000182325	FBXL6	chr8	-	144356989	144357502	144356989	144357121	144357438	144357502	7800	48,40,29	44,30,45	138,70,70	60,16,21	466	149	1.1522e-06	9.59184e-06	0.259,0.299,0.171	0.424,0.583,0.516	-0.265
5764	7822	ENSG00000178814	OPLAH	chr8	-	144052982	144053393	144052982	144053129	144053208	144053393	7822	19,13,8	49,57,38	25,17,24	75,32,37	228	149	0.0337366	0.0918662	0.202,0.13,0.121	0.179,0.258,0.298	-0.094
5771	7829	ENSG00000100288	CHKB	chr22	-	50581748	50582357	50581748	50581862	50582248	50582357	7829	43,69,78	18,24,26	230122136	27,13,6	535	149	3.31597e-08	3.65398e-07	0.4,0.445,0.455	0.703,0.723,0.863	-0.33
5787	7851	ENSG00000133794	ARNTL	chr11	+	13378336	13381254	13378336	13378445	13381160	13381254	7851	26,17,17	54,88,62	127,106,79	113,66,56	2864	149	0	0	0.024,0.01,0.014	0.055,0.077,0.068	-0.051
5799	7871	ENSG00000087088	BAX	chr19	+	48955547	48955833	48955547	48955599	48955686	48955833	7871	72,101,98	450476640	88,68,56	304194183	236	149	9.83774e-06	6.71853e-05	0.092,0.118,0.088	0.155,0.181,0.162	-0.067
5811	7883	ENSG00000172269	DPAGT1	chr11	-	119100629	119101138	119100629	119100843	119101017	119101138	7883	28,43,37	172171197	79,38,38	225104114	323	149	0.000552224	0.00254127	0.07,0.104,0.08	0.139,0.144,0.133	-0.054
5841	7927	ENSG00000245149	RNF139-DT	chr8	-	124472807	124474194	124472807	124472987	124474084	124474194	7927	63,121,68	1,3,2	173121106	2,1,0	1246	149	0.0333073	0.0910231	0.883,0.828,0.803	0.912,0.935,1.0	-0.111
5842	7928	ENSG00000245149	RNF139-DT	chr8	-	124474084	124474564	124474084	124474194	124474285	124474564	7928	23,19,7	8,7,4	23,23,16	1,1,1	240	149	5.18158e-06	3.75609e-05	0.641,0.628,0.521	0.935,0.935,0.909	-0.33
5860	7955	ENSG00000165233	CARD19	chr9	+	93110567	93112289	93110567	93110721	93112217	93112289	7955	158152121	103126160	194,120,86	44,32,27	1645	149	3.33067e-16	1.17483e-14	0.122,0.099,0.064	0.285,0.254,0.224	-0.159
5866	7966	ENSG00000147162	OGT	chrX	+	71544566	71548023	71544566	71544635	71547906	71548023	7966	260127851848	136176116	1120281107744	333227191	3420	149	1.12688e-13	2.8881e-12	0.455,0.408,0.41	0.594,0.609,0.639	-0.19
5871	7977	ENSG00000110455	ACCS	chr11	+	44077844	44078784	44077844	44077922	44078683	44078784	7977	20,23,12	2,6,5	134,81,63	6,3,8	910	149	0.00724905	0.0245449	0.621,0.386,0.282	0.785,0.816,0.563	-0.292
5875	7981	ENSG00000056736	IL17RB	chr3	+	53857615	53858818	53857615	53857690	53858718	53858818	7981	67,79,62	46,58,45	207158127	42,25,36	1177	149	9.1388e-11	1.54794e-09	0.156,0.147,0.149	0.384,0.444,0.309	-0.228
5883	7990	ENSG00000158850	B4GALT3	chr1	-	161176433	161177106	161176433	161176579	161176911	161177106	7990	48,43,50	42,40,48	44,33,19	11,9,7	481	149	4.1395e-06	3.05903e-05	0.261,0.25,0.244	0.553,0.532,0.457	-0.262
5892	8004	ENSG00000156042	CFAP70	chr10	-	73293262	73297173	73293262	73293388	73297041	73297173	8004	8,2,2	3,3,1	68,38,30	1,3,2	3802	149	1.59095e-05	0.000104481	0.095,0.025,0.073	0.727,0.332,0.37	-0.412
5900	8017	ENSG00000122435	TRMT13	chr1	+	100140407	100141019	100140407	100140514	100140851	100141019	8017	14,12,10	12,20,12	56,33,35	39,18,21	486	149	0.0111032	0.0356755	0.263,0.155,0.203	0.306,0.36,0.338	-0.128
5905	8024	ENSG00000077463	SIRT6	chr19	-	4175027	4175760	4175027	4175111	4175679	4175760	8024	85,63,95	48,43,43	116,53,50	36,24,10	717	149	0.0186427	0.0557668	0.269,0.233,0.315	0.401,0.315,0.51	-0.136
5906	8025	ENSG00000077463	SIRT6	chr19	-	4175027	4175760	4175027	4175151	4175679	4175760	8025	43,24,57	107120144	73,35,36	100,52,35	677	149	1.12181e-06	9.36167e-06	0.081,0.042,0.08	0.138,0.129,0.185	-0.083
5916	8035	ENSG00000197070	ARRDC1	chr9	+	137612895	137613510	137612895	137613006	137613412	137613510	8035	32,59,46	22,9,18	181,91,58	8,7,3	555	149	8.22626e-07	7.0719e-06	0.281,0.638,0.407	0.859,0.777,0.838	-0.383
5918	8037	ENSG00000197070	ARRDC1	chr9	+	137612895	137613510	137612895	137613006	137613459	137613510	8037	46,69,58	336347366	211,100,70	309157170	602	149	0	0	0.033,0.047,0.038	0.145,0.136,0.092	-0.085
5919	8038	ENSG00000197070	ARRDC1	chr9	+	137613614	137614214	137613614	137613769	137614031	137614214	8038	39,43,37	320395313	88,53,38	285159155	411	149	5.97101e-10	8.88253e-09	0.042,0.038,0.041	0.101,0.108,0.082	-0.057
5924	8045	ENSG00000159069	FBXW5	chr9	-	136942045	136942695	136942045	136942466	136942546	136942695	8045	38,42,32	403412464	76,40,31	379213174	229	149	7.25399e-07	6.33152e-06	0.058,0.062,0.043	0.115,0.109,0.104	-0.055
5927	8048	ENSG00000148362	PAXX	chr9	+	136992639	136992974	136992639	136992700	136992924	136992974	8048	382420399	180204201	330210156	107,57,53	373	149	0.000281337	0.00140627	0.459,0.451,0.442	0.552,0.595,0.54	-0.112
5928	8049	ENSG00000148362	PAXX	chr9	+	136992639	136993243	136992639	136992700	136993052	136993243	8049	433485459	8,11,9	445267210	0,0,1	501	149	8.54473e-07	7.30895e-06	0.942,0.929,0.938	1.0,1.0,0.984	-0.058
5929	8050	ENSG00000148362	PAXX	chr9	+	136992639	136993243	136992639	136992974	136993052	136993243	8050	188231171	262301230	234140111	117,92,87	227	149	2.33131e-08	2.65443e-07	0.32,0.335,0.328	0.568,0.5,0.456	-0.18
5943	8069	ENSG00000096746	HNRNPH3	chr10	+	68337198	68338687	68337198	68337333	68338502	68338687	8069	172144137	30,36,37	358228177	62,31,28	1318	149	0.0343135	0.0932515	0.393,0.311,0.295	0.395,0.454,0.417	-0.089
5950	8076	ENSG00000155636	RBM45	chr2	+	178123521	178123912	178123521	178123651	178123827	178123912	8076	3,5,4	49,41,52	12,15,10	79,42,29	325	149	0.000587799	0.00268154	0.027,0.053,0.034	0.065,0.141,0.137	-0.076
5952	8078	ENSG00000159648	TEPP	chr16	+	57985908	57988116	57985908	57985941	57987395	57988116	8078	19,18,12	4,7,11	37,18,15	5,3,1	1603	149	0.00858264	0.028455	0.306,0.193,0.092	0.408,0.358,0.582	-0.252
5960	8088	ENSG00000260630	SNAI3-AS1	chr16	+	88671276	88671693	88671276	88671465	88671565	88671693	8088	3,0,2	3,7,4	6,1,4	0,0,0	249	149	2.44249e-14	6.84999e-13	0.374,0.0,0.23	1.0,1.0,1.0	-0.799
5962	8090	ENSG00000260630	SNAI3-AS1	chr16	+	88671276	88672122	88671276	88671693	88671812	88672122	8090	2,0,2	1,7,5	4,1,2	2,1,0	268	149	0.0105026	0.0340775	0.527,0.0,0.182	0.527,0.357,1.0	-0.392
5963	8093	ENSG00000266714	MYO15B	chr17	+	75620466	75621176	75620466	75620636	75621030	75621176	8093	3,9,2	2,2,0	17,11,1	0,1,0	543	149	0.00559583	0.0196572	0.292,0.553,1.0	1.0,0.751,1.0	-0.302
5987	8124	ENSG00000213930	GALT	chr9	+	34647088	34647567	34647088	34647258	34647491	34647567	8124	30,19,19	144167171	91,34,35	199111104	382	149	1.31016e-08	1.5868e-07	0.075,0.042,0.042	0.151,0.107,0.116	-0.072
5992	8129	ENSG00000213930	GALT	chr9	+	34647491	34647961	34647491	34647567	34647831	34647961	8129	36,52,39	2,2,3	132,62,54	1,2,0	413	149	0.00781648	0.0262197	0.867,0.904,0.824	0.979,0.918,1.0	-0.101
5993	8130	ENSG00000213930	GALT	chr9	+	34647491	34647961	34647491	34647705	34647831	34647961	8130	21,39,21	98,105,98	106,45,51	117,86,50	275	149	2.73194e-08	3.0647e-07	0.104,0.168,0.104	0.329,0.221,0.356	-0.177
5996	8134	ENSG00000213930	GALT	chr9	+	34647088	34648171	34647088	34647961	34648114	34648171	8134	13,12,15	118132126	43,18,20	155,93,75	302	149	7.10929e-05	0.000411496	0.052,0.043,0.055	0.12,0.087,0.116	-0.058
5997	8135	ENSG00000213930	GALT	chr9	+	34648333	34648894	34648333	34648456	34648761	34648894	8135	35,28,33	114146132	171,110,85	122,57,57	454	149	0	0	0.092,0.059,0.076	0.315,0.388,0.329	-0.268
5998	8136	ENSG00000213930	GALT	chr9	+	34648761	34649081	34648761	34648894	34648997	34649081	8136	35,41,32	98131135	95,40,57	144,72,69	252	149	6.53041e-07	5.73653e-06	0.174,0.156,0.123	0.281,0.247,0.328	-0.134
6011	8153	ENSG00000115459	ELMOD3	chr2	+	85355075	85357252	85355075	85355170	85356966	85357252	8153	28,60,56	13,6,10	152,84,69	5,6,4	1945	149	0.00034741	0.00167772	0.142,0.434,0.3	0.7,0.517,0.569	-0.303
6012	8154	ENSG00000115459	ELMOD3	chr2	+	85371085	85371562	85371085	85371209	85371439	85371562	8154	0,3,2	15,15,34	9,5,1	24,15,11	379	149	0.00320522	0.0121447	0.0,0.073,0.023	0.128,0.116,0.035	-0.061
6013	8155	ENSG00000115459	ELMOD3	chr2	+	85390137	85391748	85390137	85390265	85390759	85391748	8155	20,12,11	11,22,23	71,28,34	37,15,14	643	149	0.000974669	0.00424549	0.296,0.112,0.1	0.308,0.302,0.36	-0.154
6021	8164	ENSG00000130714	POMT1	chr9	+	131506402	131509022	131506402	131506453	131507367	131509022	8164	9,6,3	35,35,17	40,19,9	35,12,20	1063	149	1.8098e-07	1.75417e-06	0.035,0.023,0.024	0.138,0.182,0.059	-0.099
6023	8166	ENSG00000130714	POMT1	chr9	+	131507367	131509022	131507367	131507514	131508910	131509022	8166	5,5,12	25,35,10	46,41,23	35,24,28	1545	149	3.31583e-07	3.06408e-06	0.019,0.014,0.104	0.112,0.141,0.073	-0.063
6026	8170	ENSG00000130714	POMT1	chr9	+	131509902	131510415	131509902	131510062	131510259	131510415	8170	9,1,14	7,13,3	22,13,15	6,2,4	346	149	0.0118724	0.0377172	0.356,0.032,0.668	0.612,0.737,0.618	-0.304
6041	8193	ENSG00000141551	CSNK1D	chr17	-	82245975	82249014	82245975	82246039	82248874	82249014	8193	220243284	113107108	907552478	176,94,102	2984	149	3.73912e-12	7.77714e-11	0.089,0.102,0.116	0.205,0.227,0.19	-0.105
6044	8197	ENSG00000198208	RPS6KL1	chr14	-	74909100	74910148	74909100	74909190	74909542	74910148	8197	11,10,10	5,8,6	20,17,8	8,1,1	501	149	0.0240237	0.0689283	0.396,0.271,0.331	0.426,0.835,0.704	-0.322
6058	8215	ENSG00000159899	NPR2	chr9	+	35800388	35800841	35800388	35800483	35800708	35800841	8215	1,0,0	2,1,1	4,0,2	0,2,1	374	149	0.00837184	0.0278505	0.166,0.0,0.0	1.0,0.0,0.443	-0.426
6064	8222	ENSG00000185920	PTCH1	chr9	-	95449840	95453620	95449840	95449940	95453477	95453620	8222	12,10,7	27,21,24	58,47,41	41,21,19	3686	149	1.87377e-09	2.56958e-08	0.018,0.019,0.012	0.054,0.083,0.08	-0.056
6094	8255	ENSG00000159314	ARHGAP27	chr17	-	45396206	45396585	45396206	45396284	45396486	45396585	8255	25,13,17	56,57,48	69,36,31	99,73,57	351	149	0.00520186	0.0184628	0.159,0.088,0.131	0.228,0.173,0.188	-0.07
6097	8258	ENSG00000159314	ARHGAP27	chr17	-	45404600	45405106	45404600	45404681	45405027	45405106	8258	48,57,50	13,16,13	126,51,55	12,5,12	495	149	0.0123324	0.0389794	0.526,0.517,0.537	0.76,0.754,0.58	-0.171
6100	8262	ENSG00000122952	ZWINT	chr10	-	56360017	56360383	56360017	56360141	56360292	56360383	8262	50,66,72	413445598	179,117,95	645393307	300	149	6.87006e-11	1.19305e-09	0.057,0.069,0.056	0.121,0.129,0.133	-0.067
6113	8278	ENSG00000205220	PSMB10	chr16	-	67935962	67936312	67935962	67936103	67936214	67936312	8278	16,11,15	86,78,83	17,16,11	40,33,35	260	149	0.000899407	0.00396051	0.096,0.075,0.094	0.196,0.217,0.153	-0.1
6124	8291	ENSG00000076344	RGS11	chr16	-	274213	275082	274213	274265	274975	275082	8291	31,30,22	7,10,10	117,56,61	13,5,0	859	149	0.000300031	0.00148992	0.434,0.342,0.276	0.61,0.66,1.0	-0.406
6129	8298	ENSG00000106290	TAF6	chr7	-	100112797	100113769	100112797	100112917	100113615	100113769	8298	15,33,8	112115101	44,32,25	107,52,43	847	149	6.14998e-08	6.38158e-07	0.023,0.048,0.014	0.067,0.098,0.093	-0.058
6133	8304	ENSG00000135424	ITGA7	chr12	-	55694777	55695637	55694777	55694970	55695521	55695637	8304	35,17,20	56,54,55	72,64,53	55,56,41	700	149	2.74583e-08	3.07525e-07	0.117,0.063,0.072	0.218,0.196,0.216	-0.126
6140	8312	ENSG00000162300	ZFPL1	chr11	+	65085114	65086608	65085114	65085226	65086414	65086608	8312	145176198	215180241	223149114	176,95,80	1337	149	1.48318e-05	9.7967e-05	0.07,0.098,0.084	0.124,0.149,0.137	-0.053
6142	8314	ENSG00000113163	CERT1	chr5	-	75400204	75403058	75400204	75400291	75402971	75403058	8314	1,7,2	0,1,1	5,2,5	0,0,0	2829	149	0.0126463	0.0398613	1.0,0.269,0.095	1.0,1.0,1.0	-0.545
6154	8345	ENSG00000130822	PNCK	chrX	-	153671284	153671672	153671284	153671360	153671548	153671672	8345	0,0,0	1,1,3	2,3,1	2,4,1	337	149	0.000436552	0.0020588	0.0,0.0,0.0	0.307,0.249,0.307	-0.288
6155	8347	ENSG00000130822	PNCK	chrX	-	153671879	153672200	153671879	153672018	153672125	153672200	8347	0,1,0	2,1,1	5,1,3	0,1,2	256	149	6.72749e-06	4.75581e-05	0.0,0.368,0.0	1.0,0.368,0.466	-0.489
6156	8349	ENSG00000130822	PNCK	chrX	-	153672565	153673078	153672565	153672697	153673008	153673078	8349	0,0,2	2,2,3	7,1,0	2,2,2	460	149	0.00656094	0.0225662	0.0,0.0,0.178	0.531,0.139,0.0	-0.164
6161	8356	ENSG00000144354	CDCA7	chr2	+	173363817	173364989	173363817	173363895	173364794	173364989	8356	68,83,86	299328305	425283328	205150127	1048	149	0	0	0.031,0.035,0.039	0.228,0.212,0.269	-0.201
6177	8378	ENSG00000115266	APC2	chr19	+	1456852	1458060	1456852	1457243	1457964	1458060	8378	41,58,56	4,2,6	140,103,76	7,1,0	870	149	0.0163319	0.0498036	0.637,0.832,0.615	0.774,0.946,1.0	-0.212
6178	8379	ENSG00000149179	C11orf49	chr11	+	47161126	47162247	47161126	47161190	47161445	47162247	8379	15,32,13	7,3,2	36,11,9	0,0,2	404	149	0.000335155	0.00162888	0.441,0.797,0.706	1.0,1.0,0.624	-0.227
6183	8386	ENSG00000165905	LARGE2	chr11	+	45926038	45926347	45926038	45926151	45926221	45926347	8386	15,15,15	50,37,49	32,16,11	38,25,16	219	149	0.00141662	0.00588938	0.17,0.216,0.172	0.364,0.303,0.319	-0.143
6186	8389	ENSG00000149091	DGKZ	chr11	+	46378456	46379111	46378456	46378500	46378893	46379111	8389	14,20,25	6,2,1	56,32,39	1,3,1	542	149	0.028221	0.0788231	0.391,0.733,0.873	0.939,0.746,0.915	-0.201
6187	8390	ENSG00000149091	DGKZ	chr11	+	46378456	46379111	46378456	46378500	46378990	46379111	8390	20,33,34	61,52,62	77,43,45	86,49,50	639	149	0.00136701	0.00574246	0.071,0.129,0.113	0.173,0.17,0.173	-0.068
6189	8392	ENSG00000149091	DGKZ	chr11	+	46379202	46379568	46379202	46379236	46379468	46379568	8392	8,13,10	73,78,81	31,31,16	125,59,52	381	149	7.15297e-05	0.000413062	0.041,0.061,0.046	0.088,0.17,0.107	-0.072
6197	8401	ENSG00000185522	LMNTD2	chr11	-	555304	555930	555304	555503	555733	555930	8401	2,1,1	2,2,4	5,5,6	3,1,1	379	149	0.00141016	0.00587553	0.282,0.164,0.089	0.396,0.663,0.702	-0.409
6205	8409	ENSG00000221968	FADS3	chr11	-	61876358	61878215	61876358	61876963	61878154	61878215	8409	100,86,108	6,0,0	205,98,69	0,0,0	1340	149	0.00789199	0.0264341	0.65,1.0,1.0	1.0,1.0,1.0	-0.117
6208	8412	ENSG00000172932	ANKRD13D	chr11	+	67299057	67299611	67299057	67299124	67299529	67299611	8412	46,47,53	74,50,88	121,65,48	52,40,41	554	149	4.56341e-06	3.35418e-05	0.143,0.202,0.139	0.385,0.304,0.239	-0.148
6230	8440	ENSG00000166793	YPEL4	chr11	-	57646296	57646794	57646296	57646405	57646750	57646794	8440	5,8,9	3,8,8	26,5,17	7,1,3	494	149	0.00183542	0.0074099	0.335,0.232,0.253	0.528,0.601,0.631	-0.313
6239	8452	ENSG00000149743	TRPT1	chr11	-	64224099	64224341	64224099	64224210	64224284	64224341	8452	31,33,35	179208186	49,28,21	135,77,50	223	149	2.40498e-05	0.000152665	0.104,0.096,0.112	0.195,0.195,0.219	-0.099
6242	8455	ENSG00000149743	TRPT1	chr11	-	64224800	64225580	64224800	64224970	64225498	64225580	8455	88101107	328338407	182,108,99	235145121	677	149	1.11022e-16	4.04109e-15	0.056,0.062,0.055	0.146,0.141,0.153	-0.089
6244	8457	ENSG00000162032	SPSB3	chr16	-	1777746	1778612	1777746	1777872	1777945	1778612	8457	34,29,46	188182206	61,26,25	109,53,54	222	149	1.91457e-08	2.24015e-07	0.108,0.097,0.13	0.273,0.248,0.237	-0.141
6246	8459	ENSG00000162032	SPSB3	chr16	-	1777945	1778612	1777945	1778048	1778133	1778612	8459	30,37,44	196181260	74,30,33	131,70,63	234	149	1.56674e-10	2.53456e-09	0.089,0.115,0.097	0.265,0.214,0.25	-0.143
6247	8460	ENSG00000162032	SPSB3	chr16	-	1778133	1778612	1778133	1778321	1778434	1778612	8460	52,55,67	197182208	94,66,57	92,60,47	262	149	0	0	0.131,0.147,0.155	0.368,0.385,0.408	-0.243
6259	8477	ENSG00000182272	B4GALNT4	chr11	+	375638	375956	375638	375773	375846	375956	8477	17,17,21	69,69,99	50,30,21	110,37,46	222	149	0.00016521	0.000873058	0.142,0.142,0.125	0.234,0.352,0.235	-0.137
6265	8484	ENSG00000166333	ILK	chr11	+	6608883	6609408	6608883	6608967	6609298	6609408	8484	61,69,69	4,4,1	119,59,71	1,0,0	480	149	0.000230921	0.00117925	0.826,0.843,0.955	0.974,1.0,1.0	-0.117
6266	8486	ENSG00000166471	TMEM41B	chr11	-	9280653	9283593	9280653	9281041	9283370	9283593	8486	247727642140	40,46,39	333819271911	32,26,20	2478	149	0.0070856	0.0240988	0.788,0.783,0.767	0.862,0.817,0.852	-0.064
6272	8492	ENSG00000118894	EEF2KMT	chr16	-	5090083	5090565	5090083	5090349	5090431	5090565	8492	5,5,6	62,55,71	10,5,7	45,43,25	231	149	0.0207488	0.0607948	0.049,0.055,0.052	0.125,0.07,0.153	-0.064
6276	8496	ENSG00000172375	C2CD2L	chr11	+	119111520	119112392	119111520	119111629	119112327	119112392	8496	15,9,9	76101108	37,25,23	67,42,29	847	149	4.96825e-13	1.15247e-11	0.034,0.015,0.014	0.089,0.095,0.122	-0.081
6282	8503	ENSG00000102317	RBM3	chrX	+	48575560	48576083	48575560	48575667	48575921	48576083	8503	91,99,121	6,0,8	389228176	4,0,0	403	149	1.37279e-05	9.12924e-05	0.849,1.0,0.848	0.973,1.0,1.0	-0.092
6283	8504	ENSG00000149292	TTC12	chr11	+	113315950	113316315	113315950	113316053	113316242	113316315	8504	13,22,15	24,26,16	59,30,35	21,15,14	338	149	5.6257e-06	4.05228e-05	0.193,0.272,0.292	0.553,0.469,0.524	-0.263
6286	8508	ENSG00000179532	DNHD1	chr11	+	6556682	6558693	6556682	6558297	6558484	6558693	8508	2,1,1	2,3,7	18,8,16	25,12,18	336	149	0.0132231	0.0415072	0.307,0.129,0.06	0.242,0.228,0.283	-0.086
6288	8510	ENSG00000179532	DNHD1	chr11	+	6570008	6570396	6570008	6570100	6570246	6570396	8510	2,6,3	2,3,5	61,22,40	15,7,10	295	149	0.0120632	0.0382701	0.336,0.503,0.233	0.673,0.614,0.669	-0.295
6290	8512	ENSG00000179532	DNHD1	chr11	+	6570008	6571423	6570008	6570396	6570617	6571423	8512	5,3,1	4,7,6	42,32,20	15,8,13	370	149	0.000358427	0.00172484	0.335,0.147,0.063	0.53,0.617,0.383	-0.328
6291	8513	ENSG00000179532	DNHD1	chr11	+	6570008	6572027	6570008	6571423	6571635	6572027	8513	4,2,0	6,5,2	36,15,14	27,8,12	361	149	0.00472396	0.0169335	0.216,0.142,0.0	0.355,0.436,0.325	-0.253
6294	8516	ENSG00000166340	TPP1	chr11	-	6616974	6617428	6616974	6617153	6617300	6617428	8516	5,10,9	313265245	29,24,18	266133121	296	149	4.60166e-11	8.09491e-10	0.008,0.019,0.018	0.052,0.083,0.07	-0.053
6304	8529	ENSG00000173992	CCS	chr11	+	66599115	66599636	66599115	66599253	66599458	66599636	8529	37,34,38	94,82,113	97,40,43	103,48,40	354	149	1.09585e-07	1.09794e-06	0.142,0.149,0.124	0.284,0.26,0.312	-0.147
6307	8547	ENSG00000103479	RBL2	chr16	+	53465437	53467169	53465437	53465602	53467057	53467169	8547	71,73,74	135169154	304202217	184118120	1604	149	0	0	0.047,0.039,0.043	0.133,0.137,0.144	-0.095
6308	8548	ENSG00000103479	RBL2	chr16	+	53469915	53470663	53469915	53470185	53470382	53470663	8548	37,23,20	113132104	82,56,63	134,73,74	346	149	1.12967e-11	2.14732e-10	0.124,0.07,0.076	0.209,0.248,0.268	-0.152
6313	8561	ENSG00000187531	SIRT7	chr17	-	81914293	81914702	81914293	81914530	81914603	81914702	8561	22,32,29	185197213	61,27,11	144,85,68	222	149	4.77151e-05	0.000285915	0.074,0.098,0.084	0.221,0.176,0.098	-0.08
6314	8562	ENSG00000187531	SIRT7	chr17	-	81914293	81915512	81914293	81914530	81915439	81915512	8562	37,45,58	4,16,5	167,69,57	3,4,2	1058	149	0.000258089	0.00130052	0.566,0.284,0.62	0.887,0.708,0.801	-0.309
6315	8563	ENSG00000187531	SIRT7	chr17	-	81914293	81915512	81914293	81914702	81915439	81915512	8563	32,43,44	242215228	126,55,50	156,105,78	886	149	0	0	0.022,0.033,0.031	0.12,0.081,0.097	-0.071
6324	8577	ENSG00000150433	TMEM218	chr11	-	125102131	125102809	125102131	125102317	125102636	125102809	8577	48,56,42	48,56,50	66,35,26	27,12,18	468	149	0.00052563	0.00242705	0.241,0.241,0.211	0.438,0.481,0.315	-0.18
6328	8583	ENSG00000149243	KLHL35	chr11	-	75425392	75426638	75425392	75425581	75426519	75426638	8583	17,12,18	29,37,45	34,48,30	40,27,35	1087	149	4.14705e-05	0.000252027	0.074,0.043,0.052	0.104,0.196,0.105	-0.079
6331	8588	ENSG00000133895	MEN1	chr11	-	64805634	64806368	64805634	64805770	64806082	64806368	8588	26,12,14	2,2,2	43,25,22	1,0,0	461	149	0.000442184	0.0020825	0.808,0.66,0.693	0.933,1.0,1.0	-0.257
6338	8598	ENSG00000179832	MROH1	chr8	+	144261113	144261349	144261113	144261216	144261283	144261349	8598	1,2,3	23,27,19	14,4,3	45,19,23	216	149	0.00772069	0.0259365	0.029,0.049,0.098	0.177,0.127,0.083	-0.07
6342	8603	ENSG00000167770	OTUB1	chr11	+	63996529	63996941	63996529	63996648	63996856	63996941	8603	121147135	717755664	216137147	683369317	357	149	9.10341e-10	1.31701e-08	0.066,0.075,0.078	0.117,0.134,0.162	-0.065
6351	8614	ENSG00000177951	BET1L	chr11	-	202923	205667	202923	205469	205610	205667	8614	31,30,33	244216221	46,38,32	149,113,95	290	149	8.33892e-07	7.15975e-06	0.061,0.067,0.071	0.137,0.147,0.148	-0.078
6353	8618	ENSG00000151498	ACAD8	chr11	+	134259607	134261179	134259607	134259745	134261043	134261179	8618	105,59,68	85,87,103	344174193	133,70,67	1447	149	2.22045e-16	7.95524e-15	0.113,0.065,0.064	0.21,0.204,0.229	-0.134
6361	8627	ENSG00000137700	SLC37A4	chr11	-	119027627	119028426	119027627	119027872	119028193	119028426	8627	22,22,18	155157118	61,30,34	144,78,75	470	149	9.21389e-09	1.14846e-07	0.043,0.043,0.046	0.118,0.109,0.126	-0.074
6374	8645	ENSG00000007372	PAX6	chr11	-	31801560	31806462	31801560	31801776	31806401	31806462	8645	36,27,40	9,12,12	201,90,101	3,3,3	4774	149	3.41194e-12	7.16193e-11	0.111,0.066,0.094	0.676,0.484,0.512	-0.467
6375	8649	ENSG00000065717	TLE2	chr19	-	3019282	3019773	3019282	3019463	3019698	3019773	8649	39,38,35	62,78,65	87,52,49	75,52,29	384	149	2.49213e-05	0.000157612	0.196,0.159,0.173	0.31,0.28,0.396	-0.153
6376	8650	ENSG00000065717	TLE2	chr19	-	3019282	3019773	3019282	3019466	3019698	3019773	8650	38,35,30	98,73,108	80,50,48	120,62,61	381	149	4.98626e-05	0.000298	0.132,0.158,0.098	0.207,0.24,0.235	-0.098
6389	8665	ENSG00000255717	SNHG1	chr11	-	62852810	62853115	62852810	62852839	62853074	62853115	8665	425524374	588614851	665495452	481347284	384	149	2.86215e-13	6.94529e-12	0.219,0.249,0.146	0.349,0.356,0.382	-0.158
6391	8667	ENSG00000255717	SNHG1	chr11	-	62852810	62853590	62852810	62853115	62853551	62853590	8667	341372252	649691921	621511456	518351307	585	149	0	0	0.118,0.121,0.065	0.234,0.271,0.274	-0.158
6392	8668	ENSG00000255717	SNHG1	chr11	-	62853551	62853833	62853551	62853590	62853800	62853833	8668	137179102	7917921099	220142111	631449398	359	149	2.61359e-10	4.06724e-09	0.067,0.086,0.037	0.126,0.116,0.104	-0.052
6394	8670	ENSG00000255717	SNHG1	chr11	-	62853800	62854064	62853800	62853833	62854017	62854064	8670	307295255	6767691039	407308248	491348332	333	149	0	0	0.169,0.147,0.099	0.271,0.284,0.251	-0.13
6399	8675	ENSG00000255717	SNHG1	chr11	-	62853800	62854551	62853800	62853833	62854518	62854551	8675	606685449	35,38,42	919618511	17,23,9	834	149	2.41968e-07	2.2807e-06	0.756,0.763,0.656	0.906,0.828,0.91	-0.156
6400	8676	ENSG00000255717	SNHG1	chr11	-	62853800	62854551	62853800	62854064	62854518	62854551	8676	423515308	568683870	684422350	479308287	603	149	7.77156e-16	2.55677e-14	0.155,0.157,0.08	0.261,0.253,0.232	-0.118
6401	8677	ENSG00000255717	SNHG1	chr11	-	62854518	62854938	62854518	62854551	62854887	62854938	8677	360380224	496581788	418280240	469297277	485	149	2.37116e-06	1.8629e-05	0.182,0.167,0.08	0.215,0.225,0.21	-0.074
6405	8681	ENSG00000255717	SNHG1	chr11	-	62854518	62855216	62854518	62854551	62855132	62855216	8681	507566274	111124143	569422335	54,30,23	730	149	1.26785e-09	1.79998e-08	0.482,0.482,0.281	0.683,0.742,0.748	-0.309
6406	8682	ENSG00000255717	SNHG1	chr11	-	62854518	62855216	62854518	62854938	62855132	62855216	8682	302346215	595712983	284252204	549382347	343	149	0.000206306	0.00106467	0.181,0.174,0.087	0.183,0.223,0.203	-0.056
6410	8686	ENSG00000255717	SNHG1	chr11	-	62855132	62855885	62855132	62855216	62855423	62855885	8686	292265175	567561910	314217172	436289285	356	149	1.15461e-07	1.15048e-06	0.177,0.165,0.074	0.232,0.239,0.202	-0.086
6413	8690	ENSG00000255717	SNHG1	chr11	-	62855423	62855885	62855423	62855745	62855864	62855885	8690	130,132,96	10,8,10	147,121,91	4,2,1	268	149	7.51549e-05	0.000430364	0.878,0.902,0.842	0.953,0.971,0.981	-0.094
6421	8703	ENSG00000198258	UBL5	chr19	+	9828326	9828675	9828326	9828389	9828591	9828675	8703	394348344	35,24,46	347184156	20,13,7	351	149	0.0113545	0.0363758	0.827,0.86,0.76	0.88,0.857,0.904	-0.065
6428	8712	ENSG00000138326	RPS24	chr10	+	78037438	78040225	78037438	78037441	78040203	78040225	8712	406443424	226255239	15381024915	204135100	2911	149	0	0	0.084,0.082,0.083	0.278,0.28,0.319	-0.209
6431	8715	ENSG00000156650	KAT6B	chr10	+	74975398	74977437	74975398	74975781	74977315	74977437	8715	18,10,10	3,1,5	58,22,22	0,1,3	1683	149	0.00740537	0.0250494	0.347,0.47,0.15	1.0,0.661,0.394	-0.363
6437	8721	ENSG00000114270	COL7A1	chr3	-	48571242	48572045	48571242	48571278	48572000	48572045	8721	20,19,20	34,37,32	175127128	76,63,62	871	149	6.5693e-12	1.31444e-10	0.091,0.081,0.097	0.283,0.256,0.261	-0.177
6439	8724	ENSG00000100225	FBXO7	chr22	+	32487744	32493281	32487744	32487828	32493104	32493281	8724	254201199	4,1,1	331207198	0,0,0	5425	149	0.000341231	0.00165371	0.636,0.847,0.845	1.0,1.0,1.0	-0.224
6444	8730	ENSG00000148824	MTG1	chr10	+	133401528	133402245	133401528	133401590	133402148	133402245	8730	25,31,21	114,113,82	263160141	206,99,95	707	149	0	0	0.044,0.055,0.051	0.212,0.254,0.238	-0.185
6476	8780	ENSG00000107959	PITRM1	chr10	-	3147571	3149753	3147571	3147737	3149620	3149753	8780	36,51,27	7,10,4	160,118,91	6,1,3	2032	149	1.81439e-06	1.46241e-05	0.274,0.272,0.331	0.662,0.896,0.69	-0.457
6489	8797	ENSG00000152582	SPEF2	chr5	+	35697689	35700752	35697689	35697793	35700495	35700752	8797	2,4,2	1,1,2	34,39,13	2,3,8	2851	149	0.0102175	0.0332469	0.095,0.173,0.05	0.47,0.405,0.078	-0.212
6495	8806	ENSG00000171798	KNDC1	chr10	+	133168253	133174555	133168253	133168312	133173930	133174555	8806	178163214	4,1,2	419286208	1,0,0	5767	149	2.15939e-05	0.000137971	0.535,0.808,0.734	0.915,1.0,1.0	-0.279
6505	8822	ENSG00000023041	ZDHHC6	chr10	-	112433239	112434464	112433239	112433281	112434296	112434464	8822	99,93,74	130150156	386288268	142,96,92	1164	149	0	0	0.089,0.074,0.057	0.258,0.277,0.272	-0.196
6508	8825	ENSG00000171877	FRMD5	chr15	-	43873274	43874462	43873274	43873939	43874118	43874462	8825	19,32,33	19,13,7	36,22,30	4,4,4	328	149	0.0037542	0.0138341	0.312,0.528,0.682	0.803,0.714,0.773	-0.256
6514	8833	ENSG00000103024	NME3	chr16	-	1771069	1771410	1771069	1771171	1771268	1771410	8833	115104115	36,45,43	94,53,31	21,8,11	246	149	0.0360849	0.0971778	0.659,0.583,0.618	0.731,0.801,0.631	-0.101
6534	8856	ENSG00000107862	GBF1	chr10	+	102358505	102359435	102358505	102358729	102359266	102359435	8856	17,25,22	24,26,21	87,33,48	22,10,22	686	149	1.50147e-06	1.23493e-05	0.133,0.173,0.185	0.462,0.418,0.322	-0.237
6552	8881	ENSG00000142920	AZIN2	chr1	+	33117901	33120530	33117901	33118116	33120043	33120530	8881	21,24,30	34,45,63	65,35,39	20,8,13	2076	149	1.44329e-15	4.61516e-14	0.042,0.037,0.033	0.189,0.239,0.177	-0.164
6556	8885	ENSG00000090621	PABPC4	chr1	-	39563613	39563922	39563613	39563741	39563835	39563922	8885	46,58,47	486508524	152,75,81	650303272	243	149	1.34115e-12	2.96048e-11	0.055,0.065,0.052	0.125,0.132,0.154	-0.08
6558	8887	ENSG00000090621	PABPC4	chr1	-	39562322	39564542	39562322	39563922	39564422	39564542	8887	67,67,68	360404375	273118118	441237215	649	149	0	0	0.041,0.037,0.04	0.124,0.103,0.112	-0.074
6559	8888	ENSG00000090621	PABPC4	chr1	-	39563613	39564542	39563613	39563741	39564422	39564542	8888	68,72,60	57,94,92	328154149	76,65,34	830	149	2.88658e-15	8.97858e-14	0.176,0.121,0.105	0.437,0.298,0.44	-0.258
6581	8920	ENSG00000234420	ZNF37BP	chr10	-	42551576	42552808	42551576	42551814	42551989	42552808	8920	1,2,1	3,14,9	25,5,12	30,15,14	324	149	0.000160618	0.000850705	0.133,0.062,0.049	0.277,0.133,0.283	-0.15
6583	8922	ENSG00000234420	ZNF37BP	chr10	-	42551989	42552808	42551989	42552280	42552387	42552808	8922	5,7,2	8,6,5	20,14,16	11,4,3	256	149	0.00264007	0.0102183	0.267,0.404,0.189	0.514,0.671,0.756	-0.36
6585	8924	ENSG00000234420	ZNF37BP	chr10	-	42551989	42552808	42551989	42552280	42552569	42552808	8924	17,19,6	3,2,2	54,32,26	1,2,1	438	149	0.0132205	0.0415072	0.658,0.764,0.505	0.948,0.845,0.898	-0.255
6586	8925	ENSG00000224934	NA	chr10	+	99433545	99433940	99433545	99433631	99433739	99433940	8925	32,25,20	9,7,11	40,39,23	4,0,0	257	149	3.28416e-07	3.04107e-06	0.673,0.674,0.513	0.853,1.0,1.0	-0.331
6587	8926	ENSG00000235823	OLMALINC	chr10	+	100381215	100383372	100381215	100381448	100382427	100383372	8926	876993828	104,87,92	794561587	43,39,34	1128	149	4.37256e-05	0.000264791	0.527,0.601,0.543	0.709,0.655,0.695	-0.129
6598	8952	ENSG00000257771	LINC02395	chr12	+	49921925	49923681	49921925	49921979	49923624	49923681	8952	0,2,4	4,4,2	60,46,27	20,8,4	1794	149	5.32542e-06	3.8522e-05	0.0,0.04,0.142	0.199,0.323,0.359	-0.233
6601	8959	ENSG00000182199	SHMT2	chr12	+	57230802	57231913	57230802	57231000	57231712	57231913	8959	123122121	21,28,39	161,119,71	19,8,3	861	149	0.000167382	0.00088311	0.503,0.43,0.349	0.595,0.72,0.804	-0.279
6622	8984	ENSG00000012822	CALCOCO1	chr12	-	53713700	53714241	53713700	53713900	53714132	53714241	8984	51,54,42	235243194	150122127	175115113	381	149	0	0	0.078,0.08,0.078	0.251,0.293,0.305	-0.204
6625	8989	ENSG00000238105	GOLGA2P5	chr12	-	100157164	100157739	100157164	100157445	100157527	100157739	8989	1,0,1	16,16,4	11,2,8	24,9,14	231	149	6.47757e-06	4.61729e-05	0.039,0.0,0.139	0.228,0.125,0.269	-0.148
6630	8997	ENSG00000102225	CDK16	chrX	+	47225964	47226703	47225964	47226027	47226582	47226703	8997	151148172	13,11,6	361201165	9,2,4	704	149	0.000462977	0.002167	0.711,0.74,0.859	0.895,0.955,0.897	-0.146
6634	9001	ENSG00000137955	RABGGTB	chr1	+	75789951	75790274	75789951	75790057	75790151	75790274	9001	255267255	126130200	265176162	87,56,45	243	149	5.23984e-05	0.000312065	0.554,0.557,0.439	0.651,0.658,0.688	-0.149
6636	9006	ENSG00000123384	LRP1	chr12	+	57204626	57205249	57204626	57204749	57205108	57205249	9006	14,14,6	87,95,84	53,21,38	126,88,69	508	149	1.00813e-07	1.01302e-06	0.045,0.041,0.021	0.11,0.065,0.139	-0.069
6642	9014	ENSG00000144061	NPHP1	chr2	-	110163047	110164730	110163047	110163135	110164519	110164730	9014	27,20,25	1,0,3	33,31,28	1,0,0	1533	149	0.0255626	0.0724927	0.724,1.0,0.448	0.762,1.0,1.0	-0.197
6651	9027	ENSG00000166012	TAF1D	chr11	-	93730676	93731216	93730676	93730712	93731149	93731216	9027	111170152	246266325	221,141,97	302151130	586	149	0.000324117	0.00158764	0.103,0.14,0.106	0.157,0.192,0.159	-0.053
6652	9028	ENSG00000166012	TAF1D	chr11	-	93736693	93737239	93736693	93736751	93737063	93737239	9028	104,95,58	108128113	114,66,75	102,69,62	461	149	0.00843663	0.0280116	0.237,0.193,0.142	0.265,0.236,0.281	-0.07
6658	9034	ENSG00000139190	VAMP1	chr12	-	6462236	6464941	6462236	6462842	6464889	6464941	9034	496553462	28,32,29	967642549	16,10,6	2196	149	2.97121e-11	5.36465e-10	0.546,0.54,0.519	0.804,0.813,0.861	-0.291
6671	9060	ENSG00000125967	NECAB3	chr20	-	33659496	33659732	33659496	33659550	33659652	33659732	9060	100,109,95	214229201	158,72,58	216,122,97	251	149	0.0153173	0.0471185	0.217,0.22,0.219	0.303,0.259,0.262	-0.056
6673	9062	ENSG00000125967	NECAB3	chr20	-	33659884	33660395	33659884	33660003	33660258	33660395	9062	61,80,87	298313370	314111139	345164141	404	149	0	0	0.07,0.086,0.08	0.251,0.2,0.267	-0.161
6675	9064	ENSG00000125967	NECAB3	chr20	-	33659884	33660395	33659884	33660058	33660258	33660395	9064	47,63,67	9,13,12	262,95,117	12,5,7	349	149	4.62619e-06	3.39304e-05	0.69,0.674,0.704	0.903,0.89,0.877	-0.201
6677	9066	ENSG00000002016	RAD52	chr12	-	916343	916820	916343	916483	916638	916820	9066	2,8,6	17,16,17	34,16,17	46,26,19	304	149	0.00529508	0.0187742	0.055,0.197,0.147	0.266,0.232,0.305	-0.135
6678	9067	ENSG00000002016	RAD52	chr12	-	916343	916820	916343	916532	916638	916820	9067	2,5,4	2,4,2	28,11,13	5,2,3	255	149	0.0252988	0.0718042	0.369,0.422,0.539	0.766,0.763,0.717	-0.305
6694	9087	ENSG00000186815	TPCN1	chr12	+	113291873	113293073	113291873	113291958	113292933	113293073	9087	29,46,33	35,36,37	162,80,101	104,65,46	1124	149	0.00671589	0.0229669	0.099,0.145,0.106	0.171,0.14,0.225	-0.062
6698	9092	ENSG00000137343	ATAT1	chr6	+	30646066	30646823	30646066	30646109	30646468	30646823	9092	2,5,4	7,8,11	11,11,13	4,3,1	508	149	6.58487e-06	4.6743e-05	0.077,0.155,0.096	0.446,0.518,0.792	-0.476
6707	9105	ENSG00000123349	PFDN5	chr12	+	53296429	53297924	53296429	53296467	53297849	53297924	9105	190183233	17,22,16	457336212	28,8,6	1531	149	0.00206959	0.00823861	0.521,0.447,0.586	0.614,0.803,0.775	-0.213
6717	9115	ENSG00000122966	CIT	chr12	-	119710539	119712347	119710539	119710620	119712177	119712347	9115	24,24,14	27,40,36	148,102,78	43,51,22	1706	149	5.83977e-14	1.56712e-12	0.072,0.05,0.033	0.231,0.149,0.236	-0.154
6740	9150	ENSG00000204852	TCTN1	chr12	+	110641541	110642389	110641541	110641627	110642248	110642389	9150	19,15,13	61,68,72	56,39,36	64,42,35	770	149	3.05301e-11	5.49783e-10	0.057,0.041,0.034	0.145,0.152,0.166	-0.11
6744	9155	ENSG00000135451	TROAP	chr12	+	49330144	49331407	49330144	49330943	49331213	49331407	9155	16,9,13	50,55,52	115,45,36	67,45,37	419	149	5.36571e-13	1.24046e-11	0.102,0.055,0.082	0.379,0.262,0.257	-0.22
6749	9160	ENSG00000174233	ADCY6	chr12	-	48770765	48771973	48770765	48770970	48771709	48771973	9160	40,29,34	139168141	153104103	193,116,94	888	149	0	0	0.046,0.028,0.039	0.117,0.131,0.155	-0.097
6750	9161	ENSG00000174233	ADCY6	chr12	-	48773468	48774098	48773468	48773647	48773939	48774098	9161	5,22,11	83,62,60	63,44,37	121,70,61	441	149	4.67513e-08	4.96769e-07	0.02,0.107,0.058	0.15,0.175,0.17	-0.103
6751	9162	ENSG00000174233	ADCY6	chr12	-	48777103	48777521	48777103	48777231	48777409	48777521	9162	13,8,6	125121117	27,26,17	188,89,80	327	149	2.55738e-05	0.00016159	0.045,0.029,0.023	0.061,0.117,0.088	-0.056
6753	9164	ENSG00000101160	CTSZ	chr20	-	58995184	58997753	58995184	58995759	58997602	58997753	9164	179617471764	97,86,91	215414591113	76,59,41	1992	149	0.011017	0.0354438	0.581,0.603,0.592	0.679,0.649,0.67	-0.074
6755	9166	ENSG00000085552	IGSF9	chr1	-	159928157	159929393	159928157	159929018	159929350	159929393	9166	0,0,1	6,1,2	4,2,0	1,1,3	481	149	0.00836462	0.0278505	0.0,0.0,0.134	0.553,0.383,0.0	-0.267
6757	9168	ENSG00000135740	SLC9A5	chr16	+	67255392	67255930	67255392	67255471	67255752	67255930	9168	5,5,9	8,6,6	12,9,10	3,1,1	430	149	0.000220216	0.00112964	0.178,0.224,0.342	0.581,0.757,0.776	-0.457
6773	9189	ENSG00000198563	DDX39B	chr6	-	31532779	31535485	31532779	31532911	31535366	31535485	9189	159817551558	710856898	572134673313	1146684580	2604	149	0	0	0.114,0.105,0.09	0.222,0.225,0.246	-0.128
6797	9218	ENSG00000110888	CAPRIN2	chr12	-	30714958	30716676	30714958	30715141	30716507	30716676	9218	83,112,87	20,26,24	330220232	35,18,21	1515	149	8.19386e-07	7.05885e-06	0.29,0.298,0.263	0.481,0.546,0.521	-0.232
6798	9219	ENSG00000110888	CAPRIN2	chr12	-	30714958	30716676	30714958	30715144	30716507	30716676	9219	82,111,86	14,12,18	326219232	33,22,10	1512	149	0.0192927	0.0572723	0.366,0.477,0.32	0.493,0.495,0.696	-0.174
6799	9220	ENSG00000110888	CAPRIN2	chr12	-	30719078	30720915	30719078	30719225	30720810	30720915	9220	35,17,23	21,27,40	154,94,98	85,51,49	1734	149	3.76326e-05	0.000229929	0.125,0.051,0.047	0.135,0.137,0.147	-0.065
6800	9221	ENSG00000135473	PAN2	chr12	-	56319087	56319487	56319087	56319181	56319307	56319487	9221	12,14,21	45,44,45	71,37,29	60,40,31	275	149	3.86831e-07	3.51538e-06	0.126,0.147,0.202	0.391,0.334,0.336	-0.195
6801	9222	ENSG00000135473	PAN2	chr12	-	56322614	56323209	56322614	56322758	56323061	56323209	9222	12,26,16	26,45,52	77,54,57	34,26,23	452	149	1.85407e-14	5.35334e-13	0.132,0.16,0.092	0.427,0.406,0.45	-0.3
6802	9223	ENSG00000110719	TCIRG1	chr11	+	68042945	68043497	68042945	68043031	68043370	68043497	9223	184170236	84,67,74	461343207	73,47,44	488	149	3.93679e-08	4.26258e-07	0.401,0.437,0.493	0.658,0.69,0.59	-0.202
6812	9234	ENSG00000182796	TMEM198B	chr12	+	55830840	55831349	55830840	55831083	55831256	55831349	9234	20,18,20	16,15,22	93,43,39	17,16,7	322	149	2.58711e-06	2.01178e-05	0.366,0.357,0.296	0.717,0.554,0.721	-0.324
6817	9239	ENSG00000257337	NA	chr12	-	53045599	53046061	53045599	53045653	53045960	53046061	9239	0,3,3	20,23,32	18,9,4	30,11,12	456	149	5.96847e-07	5.29045e-06	0.0,0.041,0.03	0.164,0.211,0.098	-0.134
6818	9240	ENSG00000196199	MPHOSPH8	chr13	+	19670839	19671289	19670839	19670964	19671205	19671289	9240	15,27,16	5,7,4	51,29,34	5,5,3	390	149	0.0293378	0.0816093	0.534,0.596,0.604	0.796,0.689,0.812	-0.188
6820	9244	ENSG00000185189	NRBP2	chr8	-	143839508	143839825	143839508	143839549	143839735	143839825	9244	16,20,14	43,42,56	57,39,25	67,40,44	335	149	0.000201557	0.00104252	0.142,0.175,0.1	0.275,0.302,0.202	-0.121
6824	9256	ENSG00000187535	IFT140	chr16	-	1523827	1524695	1523827	1523956	1524551	1524695	9256	6,4,10	26,29,33	23,14,21	45,17,23	744	149	9.62709e-05	0.00053822	0.044,0.027,0.057	0.093,0.142,0.155	-0.087
6825	9257	ENSG00000187535	IFT140	chr16	-	1525886	1526796	1525886	1526077	1526618	1526796	9257	11,5,14	16,31,38	16,9,11	28,11,13	690	149	0.0358147	0.0966022	0.129,0.034,0.074	0.11,0.15,0.154	-0.059
6829	9261	ENSG00000148444	COMMD3	chr10	+	22318271	22319018	22318271	22318306	22318958	22319018	9261	107,98,115	10,9,2	161143118	1,2,0	801	149	1.52996e-06	1.25528e-05	0.666,0.669,0.915	0.968,0.93,1.0	-0.216
6841	9284	ENSG00000134884	ARGLU1	chr13	-	106557047	106559657	106557047	106557131	106559431	106559657	9284	254426842107	154140172	622447634628	171,88,84	2449	149	1.11022e-16	4.04109e-15	0.501,0.538,0.427	0.689,0.767,0.77	-0.253

## Sheet: Table S2
IR events	strand	Region	PValue	FDR	IncLevel1	IncLevel2	IncLevelDifference	IR-F (5'-3'）	IR-R (5'-3'）	Amplicon size for transcript (IR-) (bp)	Amplicon size for transcript (IR+) (bp)	Total-F (5'-3'）	Total-R (5'-3'）
IR_ABCC3	+	chr17:50656701-50658207	7.87996e-05	0.00044973	0.208,0.209,0.111	0.397,0.341,0.397	-0.202	actccttccatggcctg	aaaggatcttggagcgg	204	422	tggccaccctgctgata	aaaggatcttggagcgg
IR_RNF44	-	chr5:176530847-176531630	1.30873e-12	2.89827e-11	0.076,0.162,0.086	0.557,0.42,0.486	-0.38	accacagtgacgaccca	ggtgcaggatgtagtgg	220	661	tcaccacagtgacgacc	cagcagagggggtaatgc
IR_POLM	-	chr7:44074130-44074530	0.000288079	0.00143578	0.373,0.263,0.15	0.674,0.442,0.536	-0.289	ctccagcaccaccagga	tggtcctgcaggcggca	178	397	ccaccaggacctgagca	cggtcagcgtgacggtg
IR_CARD8	-	chr19:48232452-48234543	5.83533e-13	1.33905e-11	0.112,0.076,0.102	0.487,0.509,0.555	-0.42	ccctttgtgacatctcac	cagcagtctatgccctt	233	655	cctgtgtttctgagaccc	gaatgtcccccccagat
IR_PAN2	-	chr12:56322614-56323209	1.85407e-14	5.35334e-13	0.132,0.16,0.092	0.427,0.406,0.45	-0.3	ctagggagtccagaggg	cgctggtggtaggtctc	278	581	ctagggagtccagagggtg	ccaattgcaaacatccagc
IR_NAT9	-	chr17:74771959-74772277	1.3125e-05	8.76239e-05	0.754,0.677,0.706	0.892,0.888,0.862	-0.168	agcccagctgcaggggt	ctgctcaaagtgaagtttc	155	318	agtgaccacgctaggtct	ctgctcaaagtgaagtttc
IR_EZH2	-	chr7:148816683-148817391	1.72e-10	2.74e-09	0.106,0.091,0.088	0.166,0.188,0.188	-0.086	cggtgtcaaacaccaat	ggtgtttcctcttcttt	253	696	aacctcctgagaatgtgg	ctacatgttttggtcccaat
IR_KDM6A	+	chrX:45062646-45063817	0.0115478	0.0368743	0.094,0.094,0.016	0.128,0.106,0.144	-0.058	acagctccgcgcaaata	ggaacatggcctgcaga	300	973	ggagttgcacaggtacga	gagagacgctaggcactc
IR_HDAC6	+	chrX:48818040-48818412	7.95e-08	8.13e-07	0.015,0.006,0.027	0.089,0.091,0.071	-0.068	atcctgattgtggattg	tcgtaggcaatgggaag	260	370	atatgtgtccctgcaccg	gttccatgccacgttgac
IR_RBM25	+	chr14:73110830-73111802	0	0	0.048,0.057,0.044	0.126,0.163,0.209	-0.116	gtggcaatgcaacacct	cagtgtttacagtgcct	306	678	gcaggcagccacaaataa	ctggctcctcttcctct
IR_RBM39	-	chr20:35738967-35740887	0	0	0.049,0.047,0.047	0.262,0.288,0.279	-0.229	cttgcctaacgatatct	ttttgctacgttcttca	121	1628	cttgcctaacgatatctcac	ttatgattgacagttcacac
IR_U2AF1	-	chr21:43100452-43104402	4.54e-08	4.84e-07	0.019,0.012,0.015	0.303,0.135,0.086	-0.159	ccatcttgattcaaaac	gcgcaaaccgtcagcag	132	978	ccattgccctcttgaaca	cgcaaaccgtcagcaga
U6								gtgctcgcttcggcagc	aaaatatggaacgcttc	106

## Sheet: Table S3
Number	Gene	log2FC IPs (control vs. T343A)	Number	Gene	log2FC IPs (WT vs. T343A)	Number	Overlapping proteins
1	CLK2	12.8683	1	IGKV3D-20	2.28372	1	HSPA6
2	HSPA6	7.56154	2	IGKV2-29	1.78803	2	SRSF3
3	ACIN1	6.37793	3	SH3D21	2.71272	3	SRRM2
4	SRSF3	6.26945	4	SAP18	1.83113	4	CPSF4
5	KIF2A	5.57946	5	SEPTIN4	2.10943	5	LUC7L3
6	SRRM2	5.14372	6	SRSF10	1.84437	6	VIRMA
7	CPSF4	4.82498	7	SNRNP200	1.62341	7	MRPS28
8	LUC7L3	4.66145	8	LUC7L3	1.52981	8	NUFIP2
9	XRN2	4.65554	9	CPSF4	2.25496	9	FMR1
10	VIRMA	4.64186	10	CSTA	2.32425	10	TRA2B
11	PRPF6	4.54004	11	IGHG2	2.33257	11	JMJD6
12	EIF3D	4.53866	12	COL3A1	1.90387	12	CPSF1
13	FBLL1	4.48109	13	RPA2	2.2459	13	TRA2A
14	MRPS28	4.34598	14	RPA1	2.31031	14	CCT6B
15	NUFIP2	4.31288	15	PRSS3	1.88668	15	MRPS18B
16	FMR1	4.30694	16	RPA3	2.0451	16	PGAM5
17	PPP1R18	4.30297	17	FXR1	1.52895	17	MRPS17
18	GTPBP4	4.27291	18	DAP3	2.22651	18	MRPS22
19	STON2	4.2683	19	FKBP1A	2.42935	19	CFAP20
20	TRA2B	4.11763	20	TRA2B	2.75902	20	SRSF10
21	SRPK1	4.09542	21	HBB	1.89476	21	RBBP6
22	JMJD6	4.02734	22	HBA1	1.53552	22	SNRNP200
23	PLRG1	4.01695	23	DCD	3.221	23	TBL2
24	RPL37A	3.99229	24	MRPS22	2.26644	24	SLTM
25	MRPS9	3.98815	25	MRPS10	1.56569	25	DAP3
26	CPSF1	3.91055	26	MRPS21	1.64907	26	SRSF7
27	TRA2A	3.90692	27	ERH	2.84463	27	RNPS1
28	CCT6B	3.81368	28	U2AF1	1.63021	28	POR
29	SCD	3.7819	29	SSBP1	2.56524	29	BCLAF1
30	MRPL49	3.78098	30	FMR1	2.54007	30	WTAP
31	MRPS18B	3.72381	31	SRSF1	2.02719	31	U2AF1
32	PGAM5	3.72074	32	CPSF1	2.85512	32	SRSF1
33	FXR2	3.59069	33	SRSF9	1.57524	33	MRPS27
34	MKI67	3.5583	34	PRPF4B	1.56604	34	FAM98A
35	DNAJB6	3.54406	35	TRA2A	2.39787	35	RBM15
36	PTCD3	3.52547	36	EXOSC2	1.64188	36	PRPF4B
37	EPB41	3.45619	37	RBM39	1.53554	37	SAP18
38	NOP58	3.36116	38	WTAP	2.55588	38	MRPS21
39	FIP1L1	3.3434	39	RNPS1	2.30863	39	ERH
40	MRPS17	3.30378	40	SRSF7	1.92479	40	FXR1
41	COPS8	3.29579	41	VIRMA	3.18242	41	PNN
42	MTREX	3.28244	42	DNAI7	1.70708	42	THRAP3
43	NKAP	3.28217	43	NUFIP2	2.66924	43	EXOSC9
44	SUGT1	3.27723	44	FAM98A	1.59886	44	RBM39
45	CDC5L	3.21716	45	FBXL13	2.26068	45	RPA1
46	TPRN	3.20338	46	MRPS27	1.56682	46	MRPS23
47	CRNKL1	3.18478	47	TAF15	1.82162	47	CLNS1A
48	ACSL4	3.18006	48	PGAM5	2.81903	48	TAF15
49	MRPS22	3.16571	49	METTL22	2.85737	49	MRPS10
50	HLA-A	3.14468	50	PNN	2.22692	50	MRPS25
51	CFAP20	3.10143	51	SLTM	1.51373	51	SPATA7
52	DYNLL1	3.07998	52	KCTD5	1.89082	52	SSBP1
53	DAPK3	3.04444	53	BCLAF1	1.90411	53	RPA2
54	PLK1	3.03545	54	SPATA7	2.90508
55	DHX30	3.03429	55	MACF1	2.14639
56	SRPK2	2.98665	56	SRRM2	1.98971
57	SRSF10	2.98249	57	THRAP3	1.95127
58	COBL	2.94819	58	MRPS23	1.73429
59	RBBP6	2.90707	59	CHTOP	1.68273
60	MAGT1	2.88202	60	MRPS18B	1.89253
61	HNRNPR	2.78004	61	AKR7A2	2.20944
62	RSL1D1	2.72532	62	PPM1B	3.10703
63	STAT1	2.67423	63	TOP3B	3.03491
64	SNRNP200	2.67204	64	AK1	1.79159
65	TBL2	2.65201	65	PTMA	3.5472
66	SLTM	2.65105	66	CLTB	3.1947
67	DAP3	2.64232	67	PIP	7.21179
68	IK	2.63741	68	POR	2.25634
69	SRSF7	2.57635	69	HSPA6	8.60562
70	RNPS1	2.57198	70	CSRP1	1.88624
71	HNRNPUL2	2.54569	71	BLVRB	1.9712
72	AQR	2.53671	72	LCN1	2.35721
73	ITPRID2	2.53564	73	POLR2I	2.15623
74	DHX36	2.53249	74	CLNS1A	2.40887
75	ILF3	2.52781	75	MRPS25	3.94301
76	MYBBP1A	2.49724	76	SRSF3	4.60783
77	POR	2.45261	77	AMPD2	3.38978
78	NNT	2.45223	78	EXOSC9	2.6132
79	H3C15	2.44682	79	ATP6V1F	1.97939
80	NOP56	2.44629	80	ACTBL2	13.9896
81	BCLAF1	2.44199	81	JMJD6	3.65437
82	BUD31	2.43067	82	RBBP6	2.69668
83	ESYT2	2.41636	83	ANKRD35	6.46761
84	SCARB1	2.40788	84	CCT6B	5.50867
85	WTAP	2.39102	85	RBM15	3.26689
86	U2AF1	2.38447	86	MRPS28	3.7665
87	DDX3X	2.37863	87	MRPS17	3.35312
88	BRIX1	2.37701	88	TBL2	3.14804
89	TTYH2	2.3678	89	CFAP20	3.93076
90	MAGED2	2.34042
91	PIBF1	2.33231
92	SRSF1	2.33211
93	MRPS27	2.29836
94	FAM98A	2.27264
95	ANLN	2.26591
96	PPIH	2.24005
97	RBM15	2.23871
98	PRPF4B	2.23343
99	SAP18	2.22533
100	MRPS21	2.21848
101	ERH	2.2151
102	FXR1	2.20034
103	TOMM22	2.17694
104	PNN	2.16946
105	RPL28	2.1677
106	RRBP1	2.15753
107	ITPR3	2.14709
108	THRAP3	2.14122
109	DDX21	2.14046
110	HSBP1	2.13485
111	RER1	2.13221
112	POLR1C	2.13103
113	RDH10	2.09827
114	EXOSC9	2.08866
115	RPS18	2.0781
116	U2AF2	2.06516
117	PPP1R9A	2.05571
118	CDK1	2.05116
119	ATXN2	2.04615
120	ERLIN1	2.04351
121	RBM39	2.02767
122	USP7	2.02435
123	ATXN2L	2.02313
124	RBMX	2.00283
125	AFAP1	1.98733
126	RPS16	1.9677
127	DDX5	1.94322
128	RPL17	1.92504
129	MRPS16	1.92285
130	LARP1	1.91833
131	EIF4G2	1.91825
132	DST	1.91602
133	RPL18	1.9132
134	SRSF6	1.9098
135	RPA1	1.88326
136	RPS24	1.883
137	SLC25A11	1.8765
138	MRPS23	1.87624
139	CLNS1A	1.87186
140	MRPS35	1.86789
141	CSNK1D	1.85502
142	MRPL48	1.83535
143	RFC1	1.80765
144	PKP3	1.80094
145	ZNF622	1.79536
146	RPL3	1.79414
147	SAFB	1.79232
148	TAF15	1.78065
149	SIPA1L3	1.77971
150	RPL19	1.77343
151	PWP2	1.7339
152	IMPDH1	1.72742
153	RPS11	1.69803
154	ZC3HAV1	1.68556
155	NCBP1	1.6769
156	RPL18A	1.67319
157	LMO7	1.66255
158	SRRT	1.66142
159	EIF4A3	1.65929
160	RPS8	1.6559
161	MRPS10	1.65343
162	MRPS25	1.65104
163	COASY	1.64509
164	RPS4X	1.64294
165	RPS23	1.63903
166	SPATA7	1.63659
167	RPS26	1.62551
168	RPL10A	1.62358
169	GLUD1	1.61497
170	SSBP1	1.61462
171	UPF1	1.61312
172	DHX9	1.60329
173	RPL10	1.59962
174	G3BP2	1.58747
175	TRIOBP	1.57365
176	RBM10	1.5711
177	RPA2	1.56456
178	SNRPB2	1.56372
179	DDX17	1.55263
180	DDX1	1.54831
181	RPL4	1.5442
182	RPS9	1.53902
183	RPS6	1.53393
184	HNRNPLL	1.52364
185	IMMT	1.51323

## Sheet: Table S4
SF knockdown samples	Download link
NT1_R1.fastq.gz	https://www.encodeproject.org/files/ENCFF229VBF/@@download/ENCFF229VBF.fastq.gz
NT1_R2.fastq.gz	https://www.encodeproject.org/files/ENCFF178MWG/@@download/ENCFF178MWG.fastq.gz
NT2_R1.fastq.gz	https://www.encodeproject.org/files/ENCFF773HLT/@@download/ENCFF773HLT.fastq.gz
NT2_R2.fastq.gz	https://www.encodeproject.org/files/ENCFF768JSC/@@download/ENCFF768JSC.fastq.gz
U2AF1_R1.fastq.gz	https://www.encodeproject.org/files/ENCFF897FIU/@@download/ENCFF897FIU.fastq.gz
U2AF1_R2.fastq.gz	https://www.encodeproject.org/files/ENCFF214WSE/@@download/ENCFF214WSE.fastq.gz
U2AF2_R1.fastq.gz	https://www.encodeproject.org/files/ENCFF500PDO/@@download/ENCFF500PDO.fastq.gz
U2AF2_R2.fastq.gz	https://www.encodeproject.org/files/ENCFF708KQE/@@download/ENCFF708KQE.fastq.gz
NT1_R1.fastq.gz	https://www.encodeproject.org/files/ENCFF025YLM/@@download/ENCFF025YLM.fastq.gz
NT1_R2.fastq.gz	https://www.encodeproject.org/files/ENCFF697WWV/@@download/ENCFF697WWV.fastq.gz
NT2_R1.fastq.gz	https://www.encodeproject.org/files/ENCFF317AWM/@@download/ENCFF317AWM.fastq.gz
NT2_R2.fastq.gz	https://www.encodeproject.org/files/ENCFF023MFT/@@download/ENCFF023MFT.fastq.gz
SRSF1_R1.fastq.gz	https://www.encodeproject.org/files/ENCFF714YYN/@@download/ENCFF714YYN.fastq.gz
SRSF1_R2.fastq.gz	https://www.encodeproject.org/files/ENCFF729PCF/@@download/ENCFF729PCF.fastq.gz
SRSF2_R1.fastq.gz	https://www.encodeproject.org/files/ENCFF801DDP/@@download/ENCFF801DDP.fastq.gz
SRSF2_R2.fastq.gz	https://www.encodeproject.org/files/ENCFF583MPY/@@download/ENCFF583MPY.fastq.gz
NT_1.R1.fastq.gz	https://www.encodeproject.org/files/ENCFF427IYE/@@download/ENCFF427IYE.fastq.gz
NT_1.R2.fastq.gz	https://www.encodeproject.org/files/ENCFF554VFV/@@download/ENCFF554VFV.fastq.gz
NT_2.R1.fastq.gz	https://www.encodeproject.org/files/ENCFF032JQZ/@@download/ENCFF032JQZ.fastq.gz
NT_2.R2.fastq.gz	https://www.encodeproject.org/files/ENCFF191JJU/@@download/ENCFF191JJU.fastq.gz
SRSF3_1.R2.fastq.gz	https://www.encodeproject.org/files/ENCFF304DSP/@@download/ENCFF304DSP.fastq.gz
SRSF3_1.R1.fastq.gz	https://www.encodeproject.org/files/ENCFF326ASD/@@download/ENCFF326ASD.fastq.gz
SRSF3_2.R1.fastq.gz	https://www.encodeproject.org/files/ENCFF294JZJ/@@download/ENCFF294JZJ.fastq.gz
SRSF3_2.R2.fastq.gz	https://www.encodeproject.org/files/ENCFF404VDD/@@download/ENCFF404VDD.fastq.gz
NT_1.R1.fastq.gz	https://www.encodeproject.org/files/ENCFF291QQH/@@download/ENCFF291QQH.fastq.gz
NT_1.R2.fastq.gz	https://www.encodeproject.org/files/ENCFF602GIQ/@@download/ENCFF602GIQ.fastq.gz
NT_2.R1.fastq.gz	https://www.encodeproject.org/files/ENCFF503VRZ/@@download/ENCFF503VRZ.fastq.gz
NT_2.R2.fastq.gz	https://www.encodeproject.org/files/ENCFF105YHI/@@download/ENCFF105YHI.fastq.gz
RBM39_1.R1.fastq.gz	https://www.encodeproject.org/files/ENCFF643IQM/@@download/ENCFF643IQM.fastq.gz
RBM39_1.R2.fastq.gz	https://www.encodeproject.org/files/ENCFF525BYQ/@@download/ENCFF525BYQ.fastq.gz
RBM39_2.R1.fastq.gz	https://www.encodeproject.org/files/ENCFF214RCT/@@download/ENCFF214RCT.fastq.gz
RBM39_2.R2.fastq.gz	https://www.encodeproject.org/files/ENCFF940VDD/@@download/ENCFF940VDD.fastq.gz
NT_1.R1.fastq.gz	https://www.encodeproject.org/files/ENCFF011KFI/@@download/ENCFF011KFI.fastq.gz
NT_1.R2.fastq.gz	https://www.encodeproject.org/files/ENCFF701HKR/@@download/ENCFF701HKR.fastq.gz
NT_2.R1.fastq.gz	https://www.encodeproject.org/files/ENCFF200CUU/@@download/ENCFF200CUU.fastq.gz
NT_2.R2.fastq.gz	https://www.encodeproject.org/files/ENCFF239LDQ/@@download/ENCFF239LDQ.fastq.gz
RBM15_1.R1.fastq.gz	https://www.encodeproject.org/files/ENCFF590JFP/@@download/ENCFF590JFP.fastq.gz
RBM15_1.R2.fastq.gz	https://www.encodeproject.org/files/ENCFF731UZZ/@@download/ENCFF731UZZ.fastq.gz
RBM15_2.R1.fastq.gz	https://www.encodeproject.org/files/ENCFF313YGK/@@download/ENCFF313YGK.fastq.gz
RBM15_2.R2.fastq.gz	https://www.encodeproject.org/files/ENCFF132LKO/@@download/ENCFF132LKO.fastq.gz
NT_1.R1.fastq.gz	https://www.encodeproject.org/files/ENCFF399RNY/@@download/ENCFF399RNY.fastq.gz
NT_1.R2.fastq.gz	https://www.encodeproject.org/files/ENCFF964LLJ/@@download/ENCFF964LLJ.fastq.gz
NT_2.R1..fastq.gz	https://www.encodeproject.org/files/ENCFF546VNH/@@download/ENCFF546VNH.fastq.gz
NT_2.R2.fastq.gz	https://www.encodeproject.org/files/ENCFF420URE/@@download/ENCFF420URE.fastq.gz
FMR1_1.R1.fastq.gz	https://www.encodeproject.org/files/ENCFF272WFQ/@@download/ENCFF272WFQ.fastq.gz
FMR1_1.R2.fastq.gz	https://www.encodeproject.org/files/ENCFF193FFL/@@download/ENCFF193FFL.fastq.gz
FMR1_2.R1.fastq.gz	https://www.encodeproject.org/files/ENCFF339AAQ/@@download/ENCFF339AAQ.fastq.gz
FMR1_2.R2.fastq.gz	https://www.encodeproject.org/files/ENCFF326YLT/@@download/ENCFF326YLT.fastq.gz
NT_1.R1.fastq.gz	https://www.encodeproject.org/files/ENCFF866KCW/@@download/ENCFF866KCW.fastq.gz
NT_1.R2.fastq.gz	https://www.encodeproject.org/files/ENCFF518SUL/@@download/ENCFF518SUL.fastq.gz
NT_2.R1.fastq.gz	https://www.encodeproject.org/files/ENCFF813XBJ/@@download/ENCFF813XBJ.fastq.gz
NT_2.R2.fastq.gz	https://www.encodeproject.org/files/ENCFF276KEO/@@download/ENCFF276KEO.fastq.gz
TRA2A_1.R1.fastq.gz	https://www.encodeproject.org/files/ENCFF599WMX/@@download/ENCFF599WMX.fastq.gz
TRA2A_1.R2.fastq.gz	https://www.encodeproject.org/files/ENCFF670SQS/@@download/ENCFF670SQS.fastq.gz
TRA2A_2.R1.fastq.gz	https://www.encodeproject.org/files/ENCFF808UZU/@@download/ENCFF808UZU.fastq.gz
TRA2A_2.R2.fastq.gz	https://www.encodeproject.org/files/ENCFF307NOS/@@download/ENCFF307NOS.fastq.gz
NT_1.R1.fastq.gz	https://www.encodeproject.org/files/ENCFF801YDB/@@download/ENCFF801YDB.fastq.gz
NT_1.R2.fastq.gz	https://www.encodeproject.org/files/ENCFF794CUL/@@download/ENCFF794CUL.fastq.gz
NT_2.R1.fastq.gz	https://www.encodeproject.org/files/ENCFF619LUS/@@download/ENCFF619LUS.fastq.gz
NT_2.R2.fastq.gz	https://www.encodeproject.org/files/ENCFF200OMG/@@download/ENCFF200OMG.fastq.gz
FXR1_1.R1.fastq.gz	https://www.encodeproject.org/files/ENCFF523KYJ/@@download/ENCFF523KYJ.fastq.gz
FXR1_1.R2.fastq.gz	https://www.encodeproject.org/files/ENCFF313FOH/@@download/ENCFF313FOH.fastq.gz
FXR1_2.R1.fastq.gz	https://www.encodeproject.org/files/ENCFF766PEB/@@download/ENCFF766PEB.fastq.gz
FXR1_2.R2.fastq.gz	https://www.encodeproject.org/files/ENCFF128FTL/@@download/ENCFF128FTL.fastq.gz
NT_1.R1.fastq.gz	https://www.encodeproject.org/files/ENCFF940FEG/@@download/ENCFF940FEG.fastq.gz
NT_1.R2.fastq.gz	https://www.encodeproject.org/files/ENCFF109JZU/@@download/ENCFF109JZU.fastq.gz
NT_2.R1.fastq.gz	https://www.encodeproject.org/files/ENCFF499IBJ/@@download/ENCFF499IBJ.fastq.gz
NT_2.R2.fastq.gz	https://www.encodeproject.org/files/ENCFF098RBG/@@download/ENCFF098RBG.fastq.gz
CLNS1A_1.R1.fastq.gz	https://www.encodeproject.org/files/ENCFF140WEQ/@@download/ENCFF140WEQ.fastq.gz
CLNS1A_1.R2.fastq.gz	https://www.encodeproject.org/files/ENCFF089RAQ/@@download/ENCFF089RAQ.fastq.gz
CLNS1A_2.R1.fastq.gz	https://www.encodeproject.org/files/ENCFF865LUZ/@@download/ENCFF865LUZ.fastq.gz
CLNS1A_2.R2.fastq.gz	https://www.encodeproject.org/files/ENCFF197HIV/@@download/ENCFF197HIV.fastq.gz
NT_1.R1.fastq.gz	https://www.encodeproject.org/files/ENCFF255GEL/@@download/ENCFF255GEL.fastq.gz
NT_1.R2.fastq.gz	https://www.encodeproject.org/files/ENCFF930LDL/@@download/ENCFF930LDL.fastq.gz
NT_2.R1.fastq.gz	https://www.encodeproject.org/files/ENCFF582GSM/@@download/ENCFF582GSM.fastq.gz
NT_2.R2.fastq.gz	https://www.encodeproject.org/files/ENCFF299GUW/@@download/ENCFF299GUW.fastq.gz
SRSF7_1.R1.fastq.gz	https://www.encodeproject.org/files/ENCFF879NNR/@@download/ENCFF879NNR.fastq.gz
SRSF7_1.R2.fastq.gz	https://www.encodeproject.org/files/ENCFF980VES/@@download/ENCFF980VES.fastq.gz
SRSF7_2.R1.fastq.gz	https://www.encodeproject.org/files/ENCFF293EYK/@@download/ENCFF293EYK.fastq.gz
SRSF7_2.R2.fastq.gz	https://www.encodeproject.org/files/ENCFF802SMQ/@@download/ENCFF802SMQ.fastq.gz

## Sheet: Table S5
	ID	GeneID	geneSymbol	chr	strand	riExonStart_0base	riExonEnd	upstreamES	upstreamEE	downstreamES	downstreamEE	ID.1	IJC_SAMPLE_1	SJC_SAMPLE_1	IJC_SAMPLE_2	SJC_SAMPLE_2	IncFormLen	SkipFormLen	PValue	FDR	IncLevel1	IncLevel2	IncLevelDifference	IR
4	10	ENSG00000275895	U2AF1L5	chr21	-	6492130	6496080	6492130	6492197	6495992	6496080	10	1,1,1	4,5,6	22,16,16	3,2,2	3944	149	3.09e-10	8.48e-10	0.009,0.007,0.006	0.217,0.232,0.232	-0.22	6492130-6492197-6495992-6496080
6	17	ENSG00000235123	DSCAM-AS1	chr21	+	40383082	40383584	40383082	40383408	40383505	40383584	17	19,11,10	79,50,47	58,44,67	16,14,20	246	149	0	0	0.127,0.118,0.114	0.687,0.656,0.67	-0.551	40383082-40383408-40383505-40383584
7	21	ENSG00000185917	SETD4	chr21	-	36034540	36036251	36034540	36035960	36036084	36036251	21	10,8,8	9,11,8	66,71,111	31,26,34	273	149	0.0005075	0.000953004	0.378,0.284,0.353	0.537,0.598,0.641	-0.254	36034540-36035960-36036084-36036251
11	30	ENSG00000141959	PFKL	chr21	+	44313912	44316339	44313912	44314021	44316243	44316339	30	59,47,45	810566517	306326337	227263315	2371	149	0	0	0.005,0.005,0.005	0.078,0.072,0.063	-0.066	44313912-44314021-44316243-44316339
12	31	ENSG00000141959	PFKL	chr21	+	44319350	44320147	44319350	44319415	44320083	44320147	31	56,41,36	913685647	329339408	264284343	817	149	0	0	0.011,0.011,0.01	0.185,0.179,0.178	-0.17	44319350-44319415-44320083-44320147
13	32	ENSG00000141959	PFKL	chr21	+	44319350	44321875	44319350	44320147	44321728	44321875	32	26,20,33	708748711	289364395	297351450	1730	149	0	0	0.003,0.002,0.004	0.077,0.082,0.07	-0.073	44319350-44320147-44321728-44321875
16	36	ENSG00000160294	MCM3AP	chr21	-	46246306	46246886	46246306	46246404	46246627	46246886	36	64,25,53	346198233	337281387	171166234	372	149	0	0	0.069,0.048,0.084	0.441,0.404,0.398	-0.347	46246306-46246404-46246627-46246886
24	45	ENSG00000226287	TMEM191A	chr22	+	20703632	20704040	20703632	20703692	20703967	20704040	45	32,89,85	5,14,14	26,34,32	2,4,1	424	149	0.0274442	0.0435294	0.692,0.691,0.681	0.82,0.749,0.918	-0.141	20703632-20703692-20703967-20704040
25	46	ENSG00000226287	TMEM191A	chr22	+	20703632	20704040	20703632	20703751	20703967	20704040	46	8,16,16	140272221	16,11,17	50,64,69	365	149	2.04e-07	4.81e-07	0.023,0.023,0.029	0.116,0.066,0.091	-0.066	20703632-20703751-20703967-20704040
26	47	ENSG00000226287	TMEM191A	chr22	+	20703967	20704228	20703967	20704040	20704187	20704228	47	117323252	57134108	70,88,106	18,22,34	296	149	0.00709989	0.0120145	0.508,0.548,0.54	0.662,0.668,0.611	-0.115	20703967-20704040-20704187-20704228
28	49	ENSG00000235954	TTC28-AS1	chr22	+	27997410	27998152	27997410	27997739	27997985	27998152	49	3,1,6	7,5,6	24,22,46	7,6,1	395	149	2.53e-06	5.6e-06	0.139,0.07,0.274	0.564,0.58,0.946	-0.536	27997410-27997739-27997985-27998152
30	52	ENSG00000235954	TTC28-AS1	chr22	+	27997410	27998838	27997410	27998152	27998603	27998838	52	18,3,6	5,5,3	60,40,73	5,1,0	600	149	5.02e-07	1.16e-06	0.472,0.13,0.332	0.749,0.909,1.0	-0.575	27997410-27998152-27998603-27998838
31	54	ENSG00000099957	P2RX6	chr22	+	21026010	21026329	21026010	21026076	21026251	21026329	54	1,1,1	2,4,5	3,5,12	9,3,3	324	149	0.00168924	0.00303266	0.187,0.103,0.084	0.133,0.434,0.648	-0.28	21026010-21026076-21026251-21026329
34	57	ENSG00000100242	SUN2	chr22	-	38740266	38741050	38740266	38740432	38741006	38741050	57	13,17,12	42,45,39	355374485	69,81,114	723	149	0	0	0.06,0.072,0.06	0.515,0.488,0.467	-0.426	38740266-38740432-38741006-38741050
37	60	ENSG00000100201	DDX17	chr22	-	38487878	38492115	38487878	38488115	38492055	38492115	60	240138134	1075519569	108091057813060	462378453	4089	149	0	0	0.008,0.01,0.009	0.46,0.505,0.512	-0.483	38487878-38488115-38492055-38492115
42	65	ENSG00000100241	SBF1	chr22	-	50446805	50447609	50446805	50447453	50447521	50447609	65	19,32,22	731492399	35,44,36	231219354	217	149	3.31e-11	9.48e-11	0.018,0.043,0.036	0.094,0.121,0.065	-0.061	50446805-50447453-50447521-50447609
52	77	ENSG00000100241	SBF1	chr22	-	50454813	50455142	50454813	50454944	50455015	50455142	77	57,37,32	514326272	38,48,55	186200238	220	149	1.15e-05	2.44e-05	0.07,0.071,0.074	0.122,0.14,0.135	-0.061	50454813-50454944-50455015-50455142
54	79	ENSG00000100241	SBF1	chr22	-	50454813	50455409	50454813	50455142	50455223	50455409	79	43,38,22	663402402	59,94,85	265227304	230	149	0	0	0.04,0.058,0.034	0.126,0.212,0.153	-0.12	50454813-50455142-50455223-50455409
56	81	ENSG00000100241	SBF1	chr22	-	50455480	50456395	50455480	50455582	50456215	50456395	81	80,29,31	426204202	92113130	140143158	782	149	0	0	0.035,0.026,0.028	0.111,0.131,0.136	-0.096	50455480-50455582-50456215-50456395
58	83	ENSG00000100241	SBF1	chr22	-	50456491	50457111	50456491	50456673	50457033	50457111	83	20,14,5	238124120	113139149	64,86,94	509	149	0	0	0.024,0.032,0.012	0.341,0.321,0.317	-0.304	50456491-50456673-50457033-50457111
59	84	ENSG00000100241	SBF1	chr22	-	50456491	50459392	50456491	50456673	50459254	50459392	84	37,24,11	140,92,87	360428479	56,66,79	2730	149	0	0	0.014,0.014,0.007	0.26,0.261,0.249	-0.245	50456491-50456673-50459254-50459392
60	85	ENSG00000100241	SBF1	chr22	-	50456491	50459392	50456491	50457111	50459254	50459392	85	29,15,12	148116100	266305354	68,90,106	2292	149	0	0	0.013,0.008,0.008	0.203,0.181,0.178	-0.178	50456491-50457111-50459254-50459392
61	86	ENSG00000100241	SBF1	chr22	-	50459469	50460159	50459469	50459666	50459951	50460159	86	19,8,9	121188181	113100160	87,97,121	434	149	0	0	0.051,0.014,0.017	0.308,0.261,0.312	-0.266	50459469-50459666-50459951-50460159
64	90	ENSG00000100241	SBF1	chr22	-	50460533	50461286	50460533	50460712	50461158	50461286	90	40,13,14	318138169	44,33,49	94107140	595	149	5.47e-12	1.61e-11	0.031,0.023,0.02	0.105,0.072,0.081	-0.061	50460533-50460712-50461158-50461286
72	98	ENSG00000100241	SBF1	chr22	-	50467337	50467693	50467337	50467448	50467531	50467693	98	8,7,3	173147139	16,15,16	97115138	232	149	5.94e-06	1.28e-05	0.029,0.03,0.014	0.096,0.077,0.069	-0.056	50467337-50467448-50467531-50467693
78	104	ENSG00000133460	SLC2A11	chr22	+	23882758	23884024	23882758	23882869	23883948	23884024	104	41,25,30	4,1,2	344300382	0,2,3	1228	149	0.000158838	0.000311834	0.554,0.752,0.645	1.0,0.948,0.939	-0.312	23882758-23882869-23883948-23884024
81	109	ENSG00000187860	CCDC157	chr22	+	30370325	30371727	30370325	30370950	30371649	30371727	109	4,2,2	11,6,3	30,52,48	2,5,4	848	149	1.54e-14	5.04e-14	0.06,0.055,0.105	0.725,0.646,0.678	-0.61	30370325-30370950-30371649-30371727
85	116	ENSG00000206140	TMEM191C	chr22	+	21469273	21469534	21469273	21469346	21469493	21469534	116	0,2,1	2,10,3	3,3,5	1,4,3	296	149	0.000504491	0.000947879	0.0,0.091,0.144	0.602,0.274,0.456	-0.366	21469273-21469346-21469493-21469534
87	118	ENSG00000100299	ARSA	chr22	-	50626590	50627406	50626590	50626760	50627165	50627406	118	60,35,37	12,5,5	393421550	10,17,18	554	149	1.09e-06	2.46e-06	0.574,0.653,0.666	0.914,0.869,0.892	-0.261	50626590-50626760-50627165-50627406
89	120	ENSG00000025770	NCAPH2	chr22	+	50523016	50523472	50523016	50523166	50523234	50523472	120	43,37,49	699757762	54,50,82	227233324	217	149	0	0	0.041,0.032,0.042	0.14,0.128,0.148	-0.1	50523016-50523166-50523234-50523472
91	123	ENSG00000100033	PRODH	chr22	-	18921341	18922404	18921341	18921423	18922324	18922404	123	2,1,0	21,22,25	11,5,16	18,24,26	1050	149	6.65e-07	1.52e-06	0.013,0.006,0.0	0.08,0.029,0.08	-0.057	18921341-18921423-18922324-18922404
92	124	ENSG00000100033	PRODH	chr22	-	18922816	18923179	18922816	18922933	18923114	18923179	124	0,2,0	12,18,22	9,0,12	11,11,13	330	149	1.45e-06	3.26e-06	0.0,0.048,0.0	0.27,0.0,0.294	-0.172	18922816-18922933-18923114-18923179
93	125	ENSG00000186575	NF2	chr22	+	29683019	29683915	29683019	29683064	29683700	29683915	125	10,4,9	2,4,7	73,41,49	3,0,0	785	149	7.09e-10	1.91e-09	0.487,0.16,0.196	0.822,1.0,1.0	-0.66	29683019-29683064-29683700-29683915
95	127	ENSG00000182944	EWSR1	chr22	+	29288605	29291599	29288605	29288786	29291561	29291599	127	157101110	300392350	360231884218	243241294	2924	149	0	0	0.026,0.013,0.016	0.43,0.403,0.422	-0.4	29288605-29288786-29291561-29291599
96	128	ENSG00000182944	EWSR1	chr22	+	29288605	29291599	29288605	29288786	29291564	29291599	128	219187200	278422441	372032854338	267259304	2927	149	0	0	0.039,0.022,0.023	0.415,0.392,0.421	-0.381	29288605-29288786-29291564-29291599
97	129	ENSG00000182944	EWSR1	chr22	+	29298732	29299280	29298732	29298895	29299194	29299280	129	76,61,39	28,17,21	267310385	14,13,27	448	149	2e-15	6.74e-15	0.474,0.544,0.382	0.864,0.888,0.826	-0.393	29298732-29298895-29299194-29299280
98	130	ENSG00000182944	EWSR1	chr22	+	29298732	29299851	29298732	29299280	29299598	29299851	130	162298270	48,21,41	487470620	33,36,41	467	149	0.00469574	0.00809984	0.518,0.819,0.678	0.825,0.806,0.828	-0.148	29298732-29299280-29299598-29299851
99	131	ENSG00000161179	YDJC	chr22	-	21629009	21629407	21629009	21629187	21629307	21629407	131	77,80,105	185199182	60,96,115	40,41,90	269	149	2e-12	6e-12	0.187,0.182,0.242	0.454,0.565,0.414	-0.274	21629009-21629187-21629307-21629407
100	132	ENSG00000161179	YDJC	chr22	-	21629307	21629761	21629307	21629407	21629542	21629761	132	165189131	179178181	121110173	40,41,63	284	149	5.55e-16	1.91e-15	0.326,0.358,0.275	0.613,0.585,0.59	-0.276	21629307-21629407-21629542-21629761
101	133	ENSG00000161179	YDJC	chr22	-	21629009	21629761	21629009	21629407	21629601	21629761	133	307349270	94105102	168158242	36,22,26	343	149	5.28e-06	1.15e-05	0.587,0.591,0.535	0.67,0.757,0.802	-0.172	21629009-21629407-21629601-21629761
103	135	ENSG00000128298	BAIAP2L2	chr22	-	38087123	38088964	38087123	38087264	38088747	38088964	135	3,2,3	5,3,7	203201263	8,13,11	1632	149	1.11e-16	3.89e-16	0.052,0.057,0.038	0.698,0.585,0.686	-0.607	38087123-38087264-38088747-38088964
104	136	ENSG00000128298	BAIAP2L2	chr22	-	38089095	38089674	38089095	38089231	38089521	38089674	136	0,0,1	2,2,0	15,45,32	6,5,8	439	149	7.4e-05	0.000148742	0.0,0.0,1.0	0.459,0.753,0.576	-0.263	38089095-38089231-38089521-38089674
105	138	ENSG00000188130	MAPK12	chr22	-	50255614	50256199	50255614	50255694	50256084	50256199	138	71,46,37	40,45,28	290317345	5,10,3	539	149	0	0	0.329,0.22,0.268	0.941,0.898,0.97	-0.664	50255614-50255694-50256084-50256199
106	139	ENSG00000128159	TUBGCP6	chr22	-	50217917	50218402	50217917	50218117	50218188	50218402	139	12,3,6	25,15,23	105140129	65,68,106	220	149	8.82e-09	2.24e-08	0.245,0.119,0.15	0.522,0.582,0.452	-0.347	50217917-50218117-50218188-50218402
107	140	ENSG00000128159	TUBGCP6	chr22	-	50219287	50219791	50219287	50219456	50219643	50219791	140	8,1,5	38,25,26	71,78,112	136162163	336	149	3.31e-07	7.71e-07	0.085,0.017,0.079	0.188,0.176,0.234	-0.139	50219287-50219456-50219643-50219791
109	142	ENSG00000128159	TUBGCP6	chr22	-	50219956	50221874	50219956	50220015	50220250	50221874	142	8,2,10	2,16,10	386394459	20,23,25	384	149	3.29e-09	8.49e-09	0.608,0.046,0.28	0.882,0.869,0.877	-0.565	50219956-50220015-50220250-50221874
111	144	ENSG00000170638	TRABD	chr22	+	50197822	50198186	50197822	50197995	50198074	50198186	144	89,72,60	958781793	351453526	223288350	228	149	0	0	0.057,0.057,0.047	0.507,0.507,0.495	-0.449	50197822-50197995-50198074-50198186
112	145	ENSG00000184702	SEPTIN5	chr22	+	19721821	19722339	19721821	19721957	19722236	19722339	145	56,55,44	367365365	70102107	121143139	428	149	0	0	0.05,0.05,0.04	0.168,0.199,0.211	-0.146	19721821-19721957-19722236-19722339
115	148	ENSG00000100417	PMM1	chr22	-	41583958	41584372	41583958	41584058	41584280	41584372	148	62,55,75	951830823	145165184	160138199	371	149	0	0	0.026,0.026,0.035	0.267,0.324,0.271	-0.258	41583958-41584058-41584280-41584372
119	153	ENSG00000075275	CELSR1	chr22	-	46361173	46364251	46361173	46363247	46363995	46364251	153	6,7,2	8,7,4	48,80,80	25,45,49	897	149	0.00592104	0.0100978	0.111,0.142,0.077	0.242,0.228,0.213	-0.118	46361173-46363247-46363995-46364251
120	156	ENSG00000100099	HPS4	chr22	-	26465454	26466262	26465454	26465551	26466225	26466262	156	4,2,3	35,21,24	209200247	21,33,19	823	149	0	0	0.02,0.017,0.022	0.643,0.523,0.702	-0.603	26465454-26465551-26466225-26466262
121	157	ENSG00000100099	HPS4	chr22	-	26466225	26468623	26466225	26466262	26468550	26468623	157	12,5,10	25,16,26	291211341	26,36,30	2437	149	0	0	0.029,0.019,0.023	0.406,0.264,0.41	-0.336	26466225-26466262-26468550-26468623
124	162	ENSG00000100014	SPECC1L	chr22	+	24321287	24322918	24321287	24321323	24321404	24322918	162	24,34,33	4,4,5	41,17,43	1,2,2	230	149	0.0137635	0.0226463	0.795,0.846,0.81	0.964,0.846,0.933	-0.097	24321287-24321323-24321404-24322918
126	164	ENSG00000100359	SGSM3	chr22	+	40407016	40407328	40407016	40407071	40407200	40407328	164	67,33,37	402229196	49,59,82	177204245	278	149	5.03e-05	0.000102489	0.082,0.072,0.092	0.129,0.134,0.152	-0.056	40407016-40407071-40407200-40407328
128	166	ENSG00000100359	SGSM3	chr22	+	40407016	40407568	40407016	40407328	40407412	40407568	166	115,48,58	485272244	111180199	167227274	233	149	0	0	0.132,0.101,0.132	0.298,0.336,0.317	-0.195	40407016-40407328-40407412-40407568
129	167	ENSG00000100359	SGSM3	chr22	+	40408793	40409372	40408793	40408842	40408932	40409372	167	29,37,36	355301241	72,72,66	181235294	239	149	1.77e-10	4.93e-10	0.048,0.071,0.085	0.199,0.16,0.123	-0.093	40408793-40408842-40408932-40409372
130	168	ENSG00000100359	SGSM3	chr22	+	40408932	40409372	40408932	40409018	40409249	40409372	168	45,35,41	295219193	309404498	70111120	380	149	0	0	0.056,0.059,0.077	0.634,0.588,0.619	-0.55	40408932-40409018-40409249-40409372
131	169	ENSG00000100359	SGSM3	chr22	+	40408932	40409372	40408932	40409018	40409339	40409372	169	252225201	32,20,25	439543660	8,10,13	470	149	2.22e-16	7.72e-16	0.714,0.781,0.718	0.946,0.945,0.942	-0.207	40408932-40409018-40409339-40409372
132	170	ENSG00000100395	L3MBTL2	chr22	+	41217122	41219536	41217122	41217202	41219418	41219536	170	19,13,13	207151123	79,89,111	66,45,90	2365	149	0	0	0.006,0.005,0.007	0.07,0.111,0.072	-0.078	41217122-41217202-41219418-41219536
133	171	ENSG00000100395	L3MBTL2	chr22	+	41227088	41227869	41227088	41227323	41227803	41227869	171	12,12,7	297193211	68,88,96	69,112,95	629	149	0	0	0.009,0.015,0.008	0.189,0.157,0.193	-0.169	41227088-41227323-41227803-41227869
134	172	ENSG00000231711	LINC00899	chr22	-	46042573	46043699	46042573	46042640	46043562	46043699	172	17,13,10	71,38,44	166144195	9,11,12	1071	149	0	0	0.032,0.045,0.031	0.72,0.646,0.693	-0.65	46042573-46042640-46043562-46043699
135	174	ENSG00000185133	INPP5J	chr22	+	31126612	31127532	31126612	31126721	31127356	31127532	174	3,5,1	23,11,6	44,48,54	4,2,4	784	149	0	0	0.024,0.08,0.031	0.676,0.82,0.72	-0.694	31126612-31126721-31127356-31127532
136	175	ENSG00000185133	INPP5J	chr22	+	31133609	31134696	31133609	31133714	31133912	31134696	175	5,5,4	58,57,49	14,14,16	30,40,59	347	149	4.43e-06	9.68e-06	0.036,0.036,0.034	0.167,0.131,0.104	-0.099	31133609-31133714-31133912-31134696
137	176	ENSG00000100124	ANKRD54	chr22	-	37832957	37833206	37832957	37833082	37833158	37833206	176	33,20,24	286281253	58,67,50	63,70,91	225	149	0	0	0.071,0.045,0.059	0.379,0.388,0.267	-0.286	37832957-37833082-37833158-37833206
139	178	ENSG00000205593	DENND6B	chr22	-	50313813	50314272	50313813	50313878	50314206	50314272	178	1,0,2	20,6,8	23,19,19	6,6,6	477	149	4.44e-16	1.53e-15	0.015,0.0,0.072	0.545,0.497,0.497	-0.484	50313813-50313878-50314206-50314272
140	183	ENSG00000198089	SFI1	chr22	+	31604868	31606430	31604868	31604945	31606327	31606430	183	3,6,9	50,33,22	144180205	85119125	1531	149	0	0	0.006,0.017,0.038	0.142,0.128,0.138	-0.116	31604868-31604945-31606327-31606430
141	184	ENSG00000198089	SFI1	chr22	+	31618114	31618547	31618114	31618226	31618313	31618547	184	3,5,5	18,20,25	22,23,43	79,83,96	236	149	0.0476508	0.0739017	0.095,0.136,0.112	0.15,0.149,0.22	-0.059	31618114-31618226-31618313-31618547
143	188	ENSG00000185686	PRAME	chr22	-	22556811	22557580	22556811	22556909	22557544	22557580	188	83,98,100	110153119	563619737	105,93,136	784	149	0	0	0.125,0.109,0.138	0.505,0.558,0.507	-0.399	22556811-22556909-22557544-22557580
144	189	ENSG00000185686	PRAME	chr22	-	22556811	22557580	22556811	22556930	22557544	22557580	189	28,29,38	198243235	497545648	184150160	763	149	0	0	0.027,0.023,0.031	0.345,0.415,0.442	-0.374	22556811-22556930-22557544-22557580
146	191	ENSG00000185686	PRAME	chr22	-	22556811	22557580	22556811	22557086	22557544	22557580	191	15,17,20	0,4,3	438489569	2,0,3	607	149	2.99e-05	6.2e-05	1.0,0.511,0.621	0.982,1.0,0.979	-0.276	22556811-22557086-22557544-22557580
147	193	ENSG00000099953	MMP11	chr22	+	23779186	23780502	23779186	23779416	23780358	23780502	193	0,0,0	20,16,10	34,26,24	11,12,21	1091	149	0	0	0.0,0.0,0.0	0.297,0.228,0.135	-0.22	23779186-23779416-23780358-23780502
149	195	ENSG00000274602	PI4KAP1	chr22	-	18536649	18537412	18536649	18536808	18537291	18537412	195	6,6,3	1,4,1	286319386	0,1,0	632	149	1.75e-07	4.15e-07	0.586,0.261,0.414	1.0,0.987,1.0	-0.575	18536649-18536808-18537291-18537412
150	198	ENSG00000070371	CLTCL1	chr22	-	19196265	19196656	19196265	19196415	19196488	19196656	198	25,15,18	190116118	119112124	113135149	222	149	0	0	0.081,0.08,0.093	0.414,0.358,0.358	-0.292	19196265-19196415-19196488-19196656
156	215	ENSG00000236144	TMEM147-AS1	chr19	-	35542910	35545507	35542910	35543097	35545318	35545507	215	278182185	1,5,0	100910821289	1,0,0	2370	149	0.00848826	0.0142395	0.946,0.696,1.0	0.984,1.0,1.0	-0.114	35542910-35543097-35545318-35545507
159	224	ENSG00000130244	FAM98C	chr19	+	38405518	38407077	38405518	38405635	38406909	38407077	224	52,65,70	298229207	290269339	41,76,79	1423	149	0	0	0.018,0.029,0.034	0.425,0.27,0.31	-0.308	38405518-38405635-38406909-38407077
160	225	ENSG00000099625	CBARP	chr19	-	1228286	1231275	1228286	1230142	1231100	1231275	225	10,6,14	10,11,8	119158214	21,11,21	1107	149	1.1e-10	3.09e-10	0.119,0.068,0.191	0.433,0.659,0.578	-0.431	1228286-1230142-1231100-1231275
163	231	ENSG00000130159	ECSIT	chr19	-	11507456	11508048	11507456	11507562	11507701	11508048	231	37,26,31	570402388	25,22,30	88,74,113	288	149	6.28e-13	1.92e-12	0.032,0.032,0.04	0.128,0.133,0.121	-0.093	11507456-11507562-11507701-11508048
166	234	ENSG00000130159	ECSIT	chr19	-	11507701	11508048	11507701	11507850	11507990	11508048	234	77,28,38	595428428	26,37,33	74,71,110	289	149	1.65e-14	5.39e-14	0.063,0.033,0.044	0.153,0.212,0.134	-0.12	11507701-11507850-11507990-11508048
168	237	ENSG00000239382	ALKBH6	chr19	-	36013020	36013422	36013020	36013089	36013343	36013422	237	24,24,23	355432511	73,68,81	212195227	403	149	0	0	0.024,0.02,0.016	0.113,0.114,0.117	-0.095	36013020-36013089-36013343-36013422
172	242	ENSG00000011332	DPF1	chr19	-	38217459	38217876	38217459	38217591	38217797	38217876	242	3,4,1	92,60,56	38,44,56	36,40,39	355	149	0	0	0.014,0.027,0.007	0.307,0.316,0.376	-0.317	38217459-38217591-38217797-38217876
177	247	ENSG00000115286	NDUFS7	chr19	+	1393241	1395584	1393241	1393330	1395390	1395584	247	271281251	111915841408	607695863	235306346	2209	149	0	0	0.016,0.012,0.012	0.148,0.133,0.144	-0.128	1393241-1393330-1395390-1395584
179	250	ENSG00000076944	STXBP2	chr19	+	7642428	7642823	7642428	7642536	7642765	7642823	250	47,36,49	809621555	48,48,69	191221285	378	149	0	0	0.022,0.022,0.034	0.09,0.079,0.087	-0.059	7642428-7642536-7642765-7642823
180	251	ENSG00000076944	STXBP2	chr19	+	7647161	7647511	7647161	7647247	7647353	7647511	251	20,39,31	269395358	42,67,90	147177196	255	149	0	0	0.042,0.055,0.048	0.143,0.181,0.212	-0.13	7647161-7647247-7647353-7647511
181	252	ENSG00000053501	USE1	chr19	+	17215801	17216070	17215801	17215851	17215991	17216070	252	144159149	96513051280	83,79,66	206200235	289	149	4.44e-16	1.53e-15	0.071,0.059,0.057	0.172,0.169,0.126	-0.093	17215801-17215851-17215991-17216070
183	254	ENSG00000174886	NDUFA11	chr19	-	5894674	5896575	5894674	5894854	5896452	5896575	254	316447396	198735463202	8249491177	432510639	1747	149	0	0	0.013,0.011,0.01	0.14,0.137,0.136	-0.126	5894674-5894854-5896452-5896575
184	255	ENSG00000141994	DUS3L	chr19	-	5786748	5787171	5786748	5786845	5787060	5787171	255	13,12,11	277262249	60,78,74	81101134	364	149	0	0	0.019,0.018,0.018	0.233,0.24,0.184	-0.201	5786748-5786845-5787060-5787171
185	256	ENSG00000141994	DUS3L	chr19	-	5786748	5787171	5786748	5786919	5787060	5787171	256	8,5,5	9,2,5	40,52,48	5,20,20	290	149	0.022361	0.0358612	0.314,0.562,0.339	0.804,0.572,0.552	-0.238	5786748-5786919-5787060-5787171
187	259	ENSG00000167733	HSD11B1L	chr19	+	5684818	5685119	5684818	5684905	5684988	5685119	259	10,13,9	11,12,9	22,26,33	3,6,6	232	149	1.89e-06	4.23e-06	0.369,0.41,0.391	0.825,0.736,0.779	-0.39	5684818-5684905-5684988-5685119
190	262	ENSG00000267106	ZNF561-AS1	chr19	+	9626783	9627806	9626783	9626860	9627715	9627806	262	4,4,5	6,1,3	13,3,20	1,0,0	1004	149	3.33e-08	8.23e-08	0.09,0.372,0.198	0.659,1.0,1.0	-0.666	9626783-9626860-9627715-9627806
194	274	ENSG00000099331	MYO9B	chr19	+	17202841	17203258	17202841	17202883	17203146	17203258	274	8,8,2	323194161	159127149	196207238	412	149	0	0	0.009,0.015,0.004	0.227,0.182,0.185	-0.189	17202841-17202883-17203146-17203258
200	280	ENSG00000104936	DMPK	chr19	-	45770970	45771396	45770970	45771056	45771349	45771396	280	20,24,12	81,82,64	114130170	34,39,48	442	149	0	0	0.077,0.09,0.059	0.531,0.529,0.544	-0.459	45770970-45771056-45771349-45771396
201	281	ENSG00000104936	DMPK	chr19	-	45770970	45771396	45770970	45771060	45771349	45771396	281	15,17,9	131,94,111	109127165	34,54,88	438	149	0	0	0.037,0.058,0.027	0.522,0.444,0.389	-0.411	45770970-45771060-45771349-45771396
203	283	ENSG00000104936	DMPK	chr19	-	45778492	45779359	45778492	45778641	45779263	45779359	283	15,25,16	337299307	133,81,132	186165155	771	149	0	0	0.009,0.016,0.01	0.121,0.087,0.141	-0.105	45778492-45778641-45779263-45779359
204	284	ENSG00000105696	TMEM59L	chr19	+	18618154	18618492	18618154	18618272	18618374	18618492	284	2,1,3	27,15,13	48,31,42	40,32,42	251	149	2.39e-11	6.88e-11	0.042,0.038,0.12	0.416,0.365,0.372	-0.318	18618154-18618272-18618374-18618492
205	285	ENSG00000006015	REX1BD	chr19	+	18588994	18589683	18588994	18589077	18589412	18589683	285	296358361	524569548	341440499	103152161	484	149	0	0	0.148,0.162,0.169	0.505,0.471,0.488	-0.328	18588994-18589077-18589412-18589683
206	286	ENSG00000006015	REX1BD	chr19	+	18588994	18589683	18588994	18589077	18589478	18589683	286	454651665	133150139	442566665	35,36,56	550	149	0	0	0.48,0.54,0.564	0.774,0.81,0.763	-0.254	18588994-18589077-18589478-18589683
207	287	ENSG00000006015	REX1BD	chr19	+	18590853	18592336	18590853	18590933	18592088	18592336	287	129114104	1,4,8	265232284	1,0,6	1304	149	0.00507987	0.00873134	0.936,0.765,0.598	0.968,1.0,0.844	-0.171	18590853-18590933-18592088-18592336
208	288	ENSG00000006015	REX1BD	chr19	+	18590853	18592336	18590853	18590933	18592107	18592336	288	141133122	528702666	267234290	144155230	1323	149	0	0	0.029,0.021,0.02	0.173,0.145,0.124	-0.124	18590853-18590933-18592107-18592336
213	295	ENSG00000142002	DPP9	chr19	-	4684662	4685771	4684662	4684809	4685625	4685771	295	19,8,20	174233181	150192226	85,82,119	965	149	0	0	0.017,0.005,0.017	0.214,0.266,0.227	-0.223	4684662-4684809-4685625-4685771
215	297	ENSG00000105699	LSR	chr19	+	35266678	35266967	35266678	35266738	35266835	35266967	297	10,8,11	307163145	64,52,74	277352491	246	149	4.69e-11	1.33e-10	0.019,0.029,0.044	0.123,0.082,0.084	-0.066	35266678-35266738-35266835-35266967
216	298	ENSG00000105699	LSR	chr19	+	35266678	35266967	35266678	35266738	35266838	35266967	298	13,13,15	61,35,43	68,59,80	65,96,108	249	149	5.35e-06	1.16e-05	0.113,0.182,0.173	0.385,0.269,0.307	-0.164	35266678-35266738-35266838-35266967
217	299	ENSG00000099875	MKNK2	chr19	-	2042606	2042870	2042606	2042662	2042765	2042870	299	89,89,100	168613411442	170224207	694688810	252	149	0	0	0.03,0.038,0.039	0.127,0.161,0.131	-0.104	2042606-2042662-2042765-2042870
219	301	ENSG00000170889	RPS9	chr19	+	54206552	54207647	54206552	54206724	54207397	54207647	301	223380349	90162145	7469191126	58,52,56	822	149	0	0	0.31,0.298,0.304	0.7,0.762,0.785	-0.445	54206552-54206724-54207397-54207647
220	302	ENSG00000105618	PRPF31	chr19	+	54128072	54128377	54128072	54128200	54128304	54128377	302	40,23,28	989660697	80,68,106	252278362	253	149	0	0	0.023,0.02,0.023	0.158,0.126,0.147	-0.122	54128072-54128200-54128304-54128377
221	303	ENSG00000105618	PRPF31	chr19	+	54129056	54129370	54129056	54129185	54129271	54129370	303	23,37,19	513713781	97149157	325345427	235	149	0	0	0.028,0.032,0.015	0.159,0.215,0.189	-0.163	54129056-54129185-54129271-54129370
224	308	ENSG00000167645	YIF1B	chr19	-	38307427	38307752	38307427	38307521	38307596	38307752	308	64,54,70	514582464	107113139	465452617	224	149	1.17e-07	2.79e-07	0.076,0.058,0.091	0.133,0.143,0.13	-0.06	38307427-38307521-38307596-38307752
226	310	ENSG00000132024	CC2D1A	chr19	+	13926977	13927265	13926977	13927077	13927174	13927265	310	31,23,29	365245223	86,89,105	277323386	246	149	2.89e-12	8.63e-12	0.049,0.054,0.073	0.158,0.143,0.141	-0.089	13926977-13927077-13927174-13927265
228	312	ENSG00000132024	CC2D1A	chr19	+	13926977	13928030	13926977	13927265	13927892	13928030	312	25,15,12	381291313	308250315	306371382	776	149	0	0	0.012,0.01,0.007	0.162,0.115,0.137	-0.128	13926977-13927265-13927892-13928030
230	314	ENSG00000132024	CC2D1A	chr19	+	13927892	13928188	13927892	13928030	13928126	13928188	314	21,18,15	31,21,14	39,39,56	22,27,35	245	149	0.00612421	0.0104312	0.292,0.343,0.395	0.519,0.468,0.493	-0.15	13927892-13928030-13928126-13928188
231	315	ENSG00000104957	YJU2B	chr19	+	13758867	13759272	13758867	13759010	13759099	13759272	315	40,23,28	117,86,89	147127210	49,54,73	238	149	0	0	0.176,0.143,0.165	0.653,0.596,0.643	-0.469	13758867-13759010-13759099-13759272
233	317	ENSG00000105127	AKAP8	chr19	-	15372217	15373340	15372217	15372347	15372850	15373340	317	5,7,6	125,74,70	94,68,73	128138175	652	149	0	0	0.009,0.021,0.019	0.144,0.101,0.087	-0.094	15372217-15372347-15372850-15373340
234	319	ENSG00000160953	PWWP3A	chr19	+	1357008	1358464	1357008	1357094	1358393	1358464	319	87,51,21	99,52,53	681703896	24,33,49	1448	149	0	0	0.083,0.092,0.039	0.745,0.687,0.653	-0.624	1357008-1357094-1358393-1358464
235	321	ENSG00000182472	CAPN12	chr19	-	38734318	38734870	38734318	38734389	38734812	38734870	321	0,0,0	5,3,2	63,55,87	12,11,18	572	149	4.65e-13	1.44e-12	0.0,0.0,0.0	0.578,0.566,0.557	-0.567	38734318-38734389-38734812-38734870
240	326	ENSG00000196684	HSH2D	chr19	+	16152551	16153208	16152551	16152641	16153042	16153208	326	0,3,2	5,4,7	4,14,6	3,0,1	550	149	5.95e-05	0.0001207	0.0,0.169,0.072	0.265,1.0,0.619	-0.548	16152551-16152641-16153042-16153208
242	329	ENSG00000129351	ILF3	chr19	+	10681218	10682192	10681218	10681329	10681992	10682192	329	267222201	582748702	424345125305	545593693	812	149	0	0	0.078,0.052,0.05	0.588,0.583,0.584	-0.525	10681218-10681329-10681992-10682192
243	330	ENSG00000129351	ILF3	chr19	+	10683916	10685765	10683916	10683970	10684415	10685765	330	62,35,40	1036703725	381413491	101910971097	594	149	0	0	0.015,0.012,0.014	0.086,0.086,0.101	-0.077	10683916-10683970-10684415-10685765
245	332	ENSG00000129353	SLC44A2	chr19	+	10634755	10635073	10634755	10634887	10634973	10635073	332	8,4,6	222154133	37,32,46	270251245	235	149	3.56e-10	9.75e-10	0.022,0.016,0.028	0.08,0.075,0.106	-0.065	10634755-10634887-10634973-10635073
246	333	ENSG00000129353	SLC44A2	chr19	+	10635162	10635515	10635162	10635255	10635430	10635515	333	15,9,9	287110129	70,64,78	195225250	324	149	0	0	0.023,0.036,0.031	0.142,0.116,0.125	-0.098	10635162-10635255-10635430-10635515
247	335	ENSG00000129347	KRI1	chr19	-	10557551	10557895	10557551	10557682	10557768	10557895	335	32,35,36	224208216	238268312	277308366	235	149	0	0	0.083,0.096,0.096	0.353,0.356,0.351	-0.262	10557551-10557682-10557768-10557895
248	336	ENSG00000129347	KRI1	chr19	-	10559358	10559708	10559358	10559529	10559612	10559708	336	30,5,16	145,95,134	60,94,84	187208223	232	149	2.26e-09	5.93e-09	0.117,0.033,0.071	0.171,0.225,0.195	-0.123	10559358-10559529-10559612-10559708
250	338	ENSG00000129347	KRI1	chr19	-	10564928	10565790	10564928	10565034	10565716	10565790	338	18,3,13	106,96,106	176198266	126146176	831	149	0	0	0.03,0.006,0.022	0.2,0.196,0.213	-0.184	10564928-10565034-10565716-10565790
252	340	ENSG00000172009	THOP1	chr19	+	2807441	2808444	2807441	2807808	2808242	2808444	340	83,83,91	491483467	266358435	119177254	583	149	0	0	0.041,0.042,0.047	0.364,0.341,0.304	-0.293	2807441-2807808-2808242-2808444
254	343	ENSG00000104969	SGTA	chr19	-	2757336	2757782	2757336	2757457	2757692	2757782	343	35,24,28	913573512	44,54,50	193188237	384	149	0	0	0.015,0.016,0.021	0.081,0.1,0.076	-0.068	2757336-2757457-2757692-2757782
255	345	ENSG00000104969	SGTA	chr19	-	2757692	2759294	2757692	2757782	2759256	2759294	345	31,26,21	842452421	207230253	98131151	1623	149	0	0	0.003,0.005,0.005	0.162,0.139,0.133	-0.14	2757692-2757782-2759256-2759294
258	349	ENSG00000167604	NFKBID	chr19	-	35896725	35897058	35896725	35896831	35896912	35897058	349	0,0,0	13,7,4	19,19,29	32,37,51	230	149	3.09e-09	8.02e-09	0.0,0.0,0.0	0.278,0.25,0.269	-0.266	35896725-35896831-35896912-35897058
259	350	ENSG00000130816	DNMT1	chr19	-	10139675	10140328	10139675	10139817	10140045	10140328	350	29,22,20	395363271	153143193	476495623	377	149	0	0	0.028,0.023,0.028	0.113,0.102,0.109	-0.082	10139675-10139817-10140045-10140328
261	352	ENSG00000130816	DNMT1	chr19	-	10141104	10142220	10141104	10141189	10142027	10142220	352	45,28,35	341270251	423363548	381426486	987	149	0	0	0.02,0.015,0.021	0.144,0.114,0.145	-0.116	10141104-10141189-10142027-10142220
264	355	ENSG00000104889	RNASEH2A	chr19	+	12807205	12807506	12807205	12807329	12807418	12807506	355	193159148	304625152342	127129141	669690824	238	149	0	0	0.038,0.038,0.038	0.106,0.105,0.097	-0.065	12807205-12807329-12807418-12807506
266	357	ENSG00000104774	MAN2B1	chr19	-	12655693	12656687	12655693	12655879	12656570	12656687	357	61,31,44	334163176	261288315	166192240	840	149	0	0	0.031,0.033,0.042	0.218,0.21,0.189	-0.17	12655693-12655879-12656570-12656687
267	359	ENSG00000142541	RPL13A	chr19	+	49489849	49490297	49489849	49489912	49490231	49490297	359	114322762263	461539601	723788906	166145202	468	149	0.0132817	0.0219121	0.441,0.573,0.545	0.581,0.634,0.588	-0.081	49489849-49489912-49490231-49490297
285	378	ENSG00000090674	MCOLN1	chr19	+	7527519	7527960	7527519	7527628	7527863	7527960	378	18,1,5	143,85,88	83,117,99	159125182	384	149	0	0	0.047,0.005,0.022	0.168,0.266,0.174	-0.178	7527519-7527628-7527863-7527960
286	379	ENSG00000099860	GADD45B	chr19	+	2476355	2476630	2476355	2476431	2476528	2476630	379	7,7,8	1,3,1	20,26,31	0,3,0	246	149	0.0207315	0.0334219	0.809,0.586,0.829	1.0,0.84,1.0	-0.205	2476355-2476431-2476528-2476630
287	380	ENSG00000130332	LSM7	chr19	-	2328386	2328586	2328386	2328477	2328560	2328586	380	423857854	603819779	215234309	110136152	232	149	8.12e-09	2.07e-08	0.311,0.402,0.413	0.557,0.525,0.566	-0.174	2328386-2328477-2328560-2328586
289	385	ENSG00000126458	RRAS	chr19	-	49636823	49637130	49636823	49636926	49637042	49637130	385	19,35,18	90010361036	48,47,51	134135218	265	149	0	0	0.012,0.019,0.01	0.168,0.164,0.116	-0.136	49636823-49636926-49637042-49637130
297	397	ENSG00000063177	RPL18	chr19	-	48616078	48617423	48616078	48616202	48617315	48617423	397	588931926	26,19,37	7938121020	6,7,3	1262	149	2.71e-11	7.8e-11	0.728,0.853,0.747	0.94,0.932,0.976	-0.173	48616078-48616202-48617315-48617423
298	398	ENSG00000104897	SF3A2	chr19	+	2246752	2247022	2246752	2246802	2246881	2247022	398	92,58,54	134110531114	128,94,129	385470461	228	149	0	0	0.043,0.035,0.031	0.178,0.116,0.155	-0.113	2246752-2246802-2246881-2247022
300	402	ENSG00000090661	CERS4	chr19	+	8255821	8256286	8255821	8255879	8256235	8256286	402	14,3,6	135,73,62	18,32,39	49,63,81	505	149	1.73e-12	5.24e-12	0.03,0.012,0.028	0.098,0.13,0.124	-0.094	8255821-8255879-8256235-8256286
303	405	ENSG00000161265	U2AF1L4	chr19	-	35742528	35743904	35742528	35742803	35743808	35743904	405	75,61,64	78,51,57	96110132	32,37,50	1154	149	5.6e-09	1.44e-08	0.11,0.134,0.127	0.279,0.277,0.254	-0.146	35742528-35742803-35743808-35743904
304	406	ENSG00000161265	U2AF1L4	chr19	-	35744069	35744421	35744069	35744145	35744322	35744421	406	41,42,46	58,59,84	52,39,92	61,61,57	326	149	0.0603522	0.0923122	0.244,0.245,0.2	0.28,0.226,0.425	-0.081	35744069-35744145-35744322-35744421
305	407	ENSG00000161265	U2AF1L4	chr19	-	35744322	35744738	35744322	35744421	35744625	35744738	407	6,7,6	46,44,38	111,97,128	15,19,21	353	149	0	0	0.052,0.063,0.062	0.757,0.683,0.72	-0.661	35744322-35744421-35744625-35744738
306	408	ENSG00000161265	U2AF1L4	chr19	-	35744322	35745187	35744322	35744421	35745124	35745187	408	18,32,20	72,71,61	261275348	13,19,27	852	149	0	0	0.042,0.073,0.054	0.778,0.717,0.693	-0.673	35744322-35744421-35745124-35745187
307	409	ENSG00000161265	U2AF1L4	chr19	-	35744322	35745187	35744322	35744738	35745124	35745187	409	17,29,16	18,31,23	164187228	17,3,15	535	149	0	0	0.208,0.207,0.162	0.729,0.946,0.809	-0.636	35744322-35744738-35745124-35745187
308	410	ENSG00000115268	RPS15	chr19	+	1438806	1440253	1438806	1438892	1439960	1440253	410	150201179	14,12,30	474521655	11,4,6	1217	149	2.78e-11	8e-11	0.567,0.672,0.422	0.841,0.941,0.93	-0.35	1438806-1438892-1439960-1440253
309	411	ENSG00000115268	RPS15	chr19	+	1438806	1440253	1438806	1438892	1439967	1440253	411	150204181	14,20,15	478526658	2,6,8	1224	149	1.11e-16	3.89e-16	0.566,0.554,0.595	0.967,0.914,0.909	-0.358	1438806-1438892-1439967-1440253
311	413	ENSG00000115268	RPS15	chr19	+	1438806	1440253	1438806	1438892	1440025	1440253	413	299259885832	61103121	150216922075	18,16,25	1282	149	0.000376025	0.000715429	0.851,0.871,0.849	0.907,0.925,0.906	-0.056	1438806-1438892-1440025-1440253
313	417	ENSG00000266964	FXYD1	chr19	+	35142719	35143050	35142719	35142771	35142916	35143050	417	0,0,4	12,36,32	5,9,6	6,9,15	294	149	6.19e-08	1.5e-07	0.0,0.0,0.06	0.297,0.336,0.169	-0.247	35142719-35142771-35142916-35143050
314	418	ENSG00000104973	MED25	chr19	+	49831935	49832157	49831935	49832021	49832099	49832157	418	45,23,28	506312294	16,31,36	90115162	227	149	2.69e-07	6.3e-07	0.055,0.046,0.059	0.104,0.15,0.127	-0.074	49831935-49832021-49832099-49832157
315	419	ENSG00000104973	MED25	chr19	+	49836225	49836979	49836225	49836406	49836846	49836979	419	10,7,13	72,70,72	81,98,124	24,31,48	589	149	0	0	0.034,0.025,0.044	0.461,0.444,0.395	-0.399	49836225-49836406-49836846-49836979
316	420	ENSG00000105655	ISYNA1	chr19	-	18436329	18437105	18436329	18436479	18436972	18437105	420	383381297	17,12,16	111512961672	5,4,9	642	149	2.22e-16	7.72e-16	0.839,0.881,0.812	0.981,0.987,0.977	-0.138	18436329-18436479-18436972-18437105
317	421	ENSG00000105655	ISYNA1	chr19	-	18437598	18437988	18437598	18437760	18437859	18437988	421	73129138	652810848	293248305	7068321047	248	149	1.9e-14	6.18e-14	0.063,0.087,0.089	0.2,0.152,0.149	-0.087	18437598-18437760-18437859-18437988
320	425	ENSG00000248098	BCKDHA	chr19	+	41410636	41411009	41410636	41410816	41410922	41411009	425	24,23,25	425359310	13,32,35	116116146	255	149	3.28e-09	8.48e-09	0.032,0.036,0.045	0.061,0.139,0.123	-0.07	41410636-41410816-41410922-41411009
324	435	ENSG00000013275	PSMC4	chr19	+	39980069	39980454	39980069	39980146	39980285	39980454	435	100,84,88	240716841678	138144176	574576716	288	149	0	0	0.021,0.025,0.026	0.111,0.115,0.113	-0.089	39980069-39980146-39980285-39980454
325	436	ENSG00000013275	PSMC4	chr19	+	39980285	39980717	39980285	39980454	39980661	39980717	436	53,72,55	159215281381	132113146	452488625	356	149	0	0	0.014,0.019,0.016	0.109,0.088,0.089	-0.079	39980285-39980454-39980661-39980717
329	441	ENSG00000133247	KMT5C	chr19	+	55341793	55342380	55341793	55342046	55342214	55342380	441	9,9,11	32,23,35	34,41,44	31,44,37	317	149	9.41e-07	2.13e-06	0.117,0.155,0.129	0.34,0.305,0.359	-0.201	55341793-55342046-55342214-55342380
335	447	ENSG00000076928	ARHGEF1	chr19	+	41892024	41892373	41892024	41892123	41892330	41892373	447	11,16,5	126133131	55,72,98	68,86,131	356	149	0	0	0.035,0.048,0.016	0.253,0.259,0.238	-0.217	41892024-41892123-41892330-41892373
337	449	ENSG00000167748	KLK1	chr19	-	50819898	50820443	50819898	50820035	50820153	50820443	449	2,2,1	30,32,33	5,8,16	8,17,24	267	149	3.21e-09	8.31e-09	0.036,0.034,0.017	0.259,0.208,0.271	-0.217	50819898-50820035-50820153-50820443
338	451	ENSG00000125755	SYMPK	chr19	-	45827836	45829205	45827836	45827918	45828969	45829205	451	77,61,37	582248230	252246335	230236340	1200	149	0	0	0.016,0.03,0.02	0.12,0.115,0.109	-0.093	45827836-45827918-45828969-45829205
341	454	ENSG00000125731	SH2D3A	chr19	-	6754051	6754425	6754051	6754163	6754250	6754425	454	47,43,34	105,122,95	71,59,85	66,82,92	236	149	3.16e-07	7.37e-07	0.22,0.182,0.184	0.404,0.312,0.368	-0.166	6754051-6754163-6754250-6754425
342	455	ENSG00000125731	SH2D3A	chr19	-	6754250	6754731	6754250	6754425	6754615	6754731	455	20,23,21	107110101	140183182	55,42,53	339	149	0	0	0.076,0.084,0.084	0.528,0.657,0.601	-0.514	6754250-6754425-6754615-6754731
348	462	ENSG00000105193	RPS16	chr19	-	39433664	39435708	39433664	39433761	39435657	39435708	462	180772776428396	115114531395	8424809710160	278301381	2045	149	2.48e-06	5.5e-06	0.534,0.582,0.597	0.688,0.662,0.66	-0.099	39433664-39433761-39435657-39435708
352	467	ENSG00000130726	TRIM28	chr19	+	58548739	58548910	58548739	58548776	58548861	58548910	467	231122116	14989761001	185216277	485512691	234	149	0	0	0.089,0.074,0.069	0.195,0.212,0.203	-0.126	58548739-58548776-58548861-58548910
358	476	ENSG00000181027	FKRP	chr19	+	46748514	46748884	46748514	46748665	46748774	46748884	476	5,1,2	2,3,2	10,7,10	0,0,2	258	149	1.27e-05	2.7e-05	0.591,0.161,0.366	1.0,1.0,0.743	-0.542	46748514-46748665-46748774-46748884
359	477	ENSG00000130529	TRPM4	chr19	+	49188640	49189091	49188640	49188770	49188945	49189091	477	4,2,0	13,8,3	13,16,25	19,15,41	324	149	0.00229042	0.0040742	0.124,0.103,0.0	0.239,0.329,0.219	-0.187	49188640-49188770-49188945-49189091
360	478	ENSG00000130529	TRPM4	chr19	+	49211163	49211834	49211163	49211269	49211493	49211834	478	13,5,3	60,105,96	14,22,8	48,43,58	373	149	7.52e-06	1.62e-05	0.08,0.019,0.012	0.104,0.17,0.052	-0.072	49211163-49211269-49211493-49211834
361	479	ENSG00000090372	STRN4	chr19	-	46721985	46722340	46721985	46722072	46722241	46722340	479	26,18,9	500246241	49,52,61	158181207	318	149	0	0	0.024,0.033,0.017	0.127,0.119,0.121	-0.098	46721985-46722072-46722241-46722340
363	481	ENSG00000105677	TMEM147	chr19	+	35546671	35547240	35546671	35546808	35547118	35547240	481	330133133	31,31,28	162215208	6,7,13	459	149	8.14e-07	1.85e-06	0.776,0.582,0.607	0.898,0.909,0.839	-0.227	35546671-35546808-35547118-35547240
366	487	ENSG00000187244	BCAM	chr19	+	44819581	44820822	44819581	44819726	44820704	44820822	487	431198236	148132106	8047741032	202238286	1127	149	5.22e-05	0.000106062	0.278,0.165,0.227	0.345,0.301,0.323	-0.1	44819581-44819726-44820704-44820822
371	495	ENSG00000249115	HAUS5	chr19	+	35619612	35620123	35619612	35619758	35620011	35620123	495	16,15,9	136125101	229282312	58,50,70	402	149	0	0	0.042,0.043,0.032	0.594,0.676,0.623	-0.592	35619612-35619758-35620011-35620123
372	496	ENSG00000099326	MZF1	chr19	-	58570343	58571429	58570343	58570527	58570993	58571429	496	2,3,9	8,11,7	154162236	7,11,17	615	149	0	0	0.057,0.062,0.238	0.842,0.781,0.771	-0.679	58570343-58570527-58570993-58571429
373	497	ENSG00000269858	EGLN2	chr19	+	40807137	40807551	40807137	40807274	40807483	40807551	497	74,47,46	795474458	71,85,83	165187188	358	149	0	0	0.037,0.04,0.04	0.152,0.159,0.155	-0.116	40807137-40807274-40807483-40807551
375	502	ENSG00000161249	DMKN	chr19	-	35499957	35500580	35499957	35500029	35500532	35500580	502	53,61,71	955638645	255282333	143165177	652	149	0	0	0.013,0.021,0.025	0.29,0.281,0.301	-0.271	35499957-35500029-35500532-35500580
376	503	ENSG00000161249	DMKN	chr19	-	35500377	35500580	35500377	35500419	35500532	35500580	503	32,48,43	81,72,58	87,96,116	14,20,19	262	149	0	0	0.183,0.275,0.297	0.779,0.732,0.776	-0.511	35500377-35500419-35500532-35500580
380	509	ENSG00000089639	GMIP	chr19	-	19635414	19635721	19635414	19635569	19635643	19635721	509	3,7,4	47,40,39	18,24,22	16,17,23	223	149	1.58e-14	5.14e-14	0.041,0.105,0.064	0.429,0.485,0.39	-0.365	19635414-19635569-19635643-19635721
381	511	ENSG00000064607	SUGP2	chr19	-	18994365	18995280	18994365	18994486	18995143	18995280	511	65,49,38	266220211	144215461934	206231250	806	149	0	0	0.043,0.04,0.032	0.564,0.553,0.588	-0.53	18994365-18994486-18995143-18995280
384	516	ENSG00000064545	TMEM161A	chr19	-	19121307	19121668	19121307	19121421	19121524	19121668	516	24,18,16	395259251	197213248	451547678	252	149	0	0	0.035,0.039,0.036	0.205,0.187,0.178	-0.153	19121307-19121421-19121524-19121668
388	520	ENSG00000105726	ATP13A1	chr19	-	19645646	19645985	19645646	19645790	19645873	19645985	520	23,6,5	238174184	111104107	563626754	232	149	1.46e-09	3.87e-09	0.058,0.022,0.017	0.112,0.096,0.084	-0.065	19645646-19645790-19645873-19645985
389	521	ENSG00000105726	ATP13A1	chr19	-	19647413	19647759	19647413	19647528	19647598	19647759	521	17,7,9	190154111	80130153	354469597	219	149	3.74e-12	1.11e-11	0.057,0.03,0.052	0.133,0.159,0.148	-0.1	19647413-19647528-19647598-19647759
392	524	ENSG00000105726	ATP13A1	chr19	-	19656659	19656916	19656659	19656766	19656846	19656916	524	12,6,5	65,72,72	175253292	184213250	229	149	0	0	0.107,0.051,0.043	0.382,0.436,0.432	-0.35	19656659-19656766-19656846-19656916
393	525	ENSG00000130299	GTPBP3	chr19	+	17338007	17338451	17338007	17338255	17338364	17338451	525	26,38,34	370177177	65,66,86	165188224	258	149	9.04e-11	2.54e-10	0.039,0.11,0.1	0.185,0.169,0.181	-0.095	17338007-17338255-17338364-17338451
394	526	ENSG00000130299	GTPBP3	chr19	+	17338953	17339266	17338953	17339026	17339122	17339266	526	55,37,39	309317277	276259339	186228278	245	149	0	0	0.098,0.066,0.079	0.474,0.409,0.426	-0.355	17338953-17339026-17339122-17339266
395	527	ENSG00000160117	ANKLE1	chr19	+	17282655	17283002	17282655	17282761	17282863	17283002	527	2,5,3	49,31,27	16,28,45	25,31,47	251	149	2.2e-13	6.87e-13	0.024,0.087,0.062	0.275,0.349,0.362	-0.271	17282655-17282761-17282863-17283002
396	530	ENSG00000105135	ILVBL	chr19	-	15116000	15116321	15116000	15116071	15116151	15116321	530	9,18,13	375449377	112117137	509495616	229	149	0	0	0.015,0.025,0.022	0.125,0.133,0.126	-0.107	15116000-15116071-15116151-15116321
398	532	ENSG00000105135	ILVBL	chr19	-	15122692	15123030	15122692	15122804	15122891	15123030	532	15,11,8	579353327	83,69,106	544511696	236	149	0	0	0.016,0.019,0.015	0.088,0.079,0.088	-0.068	15122692-15122804-15122891-15123030
401	536	ENSG00000186204	CYP4F12	chr19	+	15683492	15684882	15683492	15683763	15684815	15684882	536	0,1,1	6,6,6	38,38,41	44,25,15	1201	149	2.64e-08	6.57e-08	0.0,0.02,0.02	0.097,0.159,0.253	-0.156	15683492-15683763-15684815-15684882
402	537	ENSG00000186204	CYP4F12	chr19	+	15696160	15696512	15696160	15696225	15696429	15696512	537	7,1,1	5,4,6	89,97,89	18,10,12	353	149	1.8e-07	4.27e-07	0.371,0.095,0.066	0.676,0.804,0.758	-0.569	15696160-15696225-15696429-15696512
405	540	ENSG00000105401	CDC37	chr19	-	10395227	10395543	10395227	10395343	10395434	10395543	540	250232195	279124252636	651732844	717781868	240	149	0	0	0.053,0.056,0.044	0.36,0.368,0.376	-0.317	10395227-10395343-10395434-10395543
409	547	ENSG00000104904	OAZ1	chr19	+	2271384	2271954	2271384	2271530	2271781	2271954	547	1078734754	128671392112959	518601791	196321852560	400	149	0	0	0.03,0.019,0.021	0.089,0.093,0.103	-0.072	2271384-2271530-2271781-2271954
413	551	ENSG00000064932	SBNO2	chr19	-	1109134	1109598	1109134	1109211	1109505	1109598	551	40,33,32	4,6,4	147164192	1,2,1	443	149	1.94e-08	4.84e-08	0.771,0.649,0.729	0.98,0.965,0.985	-0.26	1109134-1109211-1109505-1109598
414	552	ENSG00000196756	SNHG17	chr20	-	38420587	38421098	38420587	38420900	38421005	38421098	552	17,9,13	294320329	76,90,91	231209288	254	149	0	0	0.033,0.016,0.023	0.162,0.202,0.156	-0.149	38420587-38420900-38421005-38421098
417	555	ENSG00000196756	SNHG17	chr20	-	38421005	38422241	38421005	38421098	38422086	38422241	555	45,38,34	16,29,30	8508741011	30,33,49	1137	149	0	0	0.269,0.147,0.129	0.788,0.776,0.73	-0.583	38421005-38421098-38422086-38422241
418	556	ENSG00000196756	SNHG17	chr20	-	38421005	38422241	38421005	38421098	38422091	38422241	556	45,38,34	31,40,30	8578791016	43,38,83	1142	149	0	0	0.159,0.11,0.129	0.722,0.751,0.615	-0.563	38421005-38421098-38422091-38422241
420	558	ENSG00000196756	SNHG17	chr20	-	38421005	38422368	38421005	38421098	38422290	38422368	558	52,46,38	74,61,64	9429701126	27,22,38	1341	149	0	0	0.072,0.077,0.062	0.795,0.83,0.767	-0.727	38421005-38421098-38422290-38422368
421	559	ENSG00000196756	SNHG17	chr20	-	38425934	38426503	38425934	38426048	38426418	38426503	559	24,20,19	48,39,31	81,97,112	48,64,67	519	149	6.65e-09	1.7e-08	0.126,0.128,0.15	0.326,0.303,0.324	-0.183	38425934-38426048-38426418-38426503
422	560	ENSG00000196756	SNHG17	chr20	-	38425934	38426503	38425934	38426052	38426418	38426503	560	21,18,19	8,18,14	77,93,110	12,22,21	515	149	3.25e-05	6.72e-05	0.432,0.224,0.282	0.65,0.55,0.602	-0.288	38425934-38426052-38426418-38426503
423	561	ENSG00000196756	SNHG17	chr20	-	38426418	38427444	38426418	38426503	38427246	38427444	561	51,39,33	12,17,19	340291403	8,3,8	892	149	0	0	0.415,0.277,0.225	0.877,0.942,0.894	-0.599	38426418-38426503-38427246-38427444
424	564	ENSG00000174365	SNHG11	chr20	+	38446667	38447623	38446667	38447012	38447465	38447623	564	59,25,17	114,70,61	77117124	23,20,33	602	149	0	0	0.114,0.081,0.065	0.453,0.591,0.482	-0.422	38446667-38447012-38447465-38447623
426	567	ENSG00000174365	SNHG11	chr20	+	38446671	38447623	38446671	38446948	38447465	38447623	567	87,70,56	3,1,4	93148165	0,0,3	666	149	0.00354339	0.00618769	0.866,0.94,0.758	1.0,1.0,0.925	-0.12	38446671-38446948-38447465-38447623
428	569	ENSG00000174365	SNHG11	chr20	+	38446671	38448730	38446671	38447623	38448661	38448730	569	17,13,9	115,91,75	97,86,104	52,43,56	1187	149	0	0	0.018,0.018,0.015	0.19,0.201,0.189	-0.176	38446671-38447623-38448661-38448730
429	570	ENSG00000174365	SNHG11	chr20	+	38447465	38448730	38447465	38447623	38448665	38448730	570	19,18,9	21,12,15	99,88,109	4,0,3	1191	149	0	0	0.102,0.158,0.07	0.756,1.0,0.82	-0.749	38447465-38447623-38448665-38448730
430	571	ENSG00000174365	SNHG11	chr20	+	38448661	38450447	38448661	38448730	38450261	38450447	571	47,37,35	90,42,42	265298257	17,23,19	1680	149	0	0	0.044,0.072,0.069	0.58,0.535,0.545	-0.492	38448661-38448730-38450261-38450447
431	572	ENSG00000174365	SNHG11	chr20	+	38447465	38450447	38447465	38448730	38450335	38450447	572	98,63,68	82,78,48	288319288	46,34,34	1754	149	0	0	0.092,0.064,0.107	0.347,0.444,0.418	-0.315	38447465-38448730-38450335-38450447
432	573	ENSG00000174365	SNHG11	chr20	+	38450261	38450921	38450261	38450447	38450532	38450921	573	6,7,8	169136107	67,62,82	44,64,68	234	149	0	0	0.022,0.032,0.045	0.492,0.382,0.434	-0.403	38450261-38450447-38450532-38450921
437	586	ENSG00000061656	SPAG4	chr20	+	35618449	35618720	35618449	35618475	35618611	35618720	586	117106125	66,60,75	167167199	20,35,36	285	149	3.67e-13	1.14e-12	0.481,0.48,0.466	0.814,0.714,0.743	-0.281	35618449-35618475-35618611-35618720
439	591	ENSG00000125835	SNRPB	chr20	-	2465707	2467315	2465707	2465819	2467191	2467315	591	65,69,58	9,13,20	178157213	23,11,22	1521	149	0.00673087	0.0114128	0.414,0.342,0.221	0.431,0.583,0.487	-0.175	2465707-2465819-2467191-2467315
442	597	ENSG00000171456	ASXL1	chr20	+	32428127	32428422	32428127	32428248	32428324	32428422	597	0,5,2	73,34,37	44,33,65	122122144	225	149	1.38e-11	4.02e-11	0.0,0.089,0.035	0.193,0.152,0.23	-0.15	32428127-32428248-32428324-32428422
443	598	ENSG00000244687	UBE2V1	chr20	-	50096482	50096820	50096482	50096534	50096671	50096820	598	82,95,64	18,15,23	82,49,65	3,7,6	286	149	0.000720802	0.00133397	0.704,0.767,0.592	0.934,0.785,0.849	-0.168	50096482-50096534-50096671-50096820
446	601	ENSG00000196562	SULF2	chr20	-	47659398	47659730	47659398	47659452	47659696	47659730	601	6,2,3	20,10,7	22,31,29	58,41,47	393	149	0.0220063	0.0353592	0.102,0.07,0.14	0.126,0.223,0.19	-0.076	47659398-47659452-47659696-47659730
455	612	ENSG00000203896	LIME1	chr20	+	63738007	63738499	63738007	63738060	63738182	63738499	612	0,2,0	15,24,17	18,21,19	72106108	271	149	8.91e-06	1.91e-05	0.0,0.044,0.0	0.121,0.098,0.088	-0.088	63738007-63738060-63738182-63738499
456	613	ENSG00000101246	ARFRP1	chr20	-	63698642	63700702	63698642	63700530	63700601	63700702	613	115130100	374350244	171194211	169170201	220	149	0	0	0.172,0.201,0.217	0.407,0.436,0.416	-0.223	63698642-63700530-63700601-63700702
457	614	ENSG00000026036	RTEL1-TNFRSF6B	chr20	+	63688527	63689132	63688527	63688605	63689054	63689132	614	17,10,7	109,88,90	93103118	110103149	598	149	0	0	0.037,0.028,0.019	0.174,0.199,0.165	-0.151	63688527-63688605-63689054-63689132
458	615	ENSG00000026036	RTEL1-TNFRSF6B	chr20	+	63689749	63690210	63689749	63689865	63690086	63690210	615	8,9,7	101,67,98	46,64,63	130123171	370	149	1.41e-12	4.27e-12	0.031,0.051,0.028	0.125,0.173,0.129	-0.106	63689749-63689865-63690086-63690210
459	616	ENSG00000026036	RTEL1-TNFRSF6B	chr20	+	63691741	63693003	63691741	63691837	63692804	63693003	616	11,8,8	128,118,94	91,74,111	127142133	1116	149	0	0	0.011,0.009,0.011	0.087,0.065,0.1	-0.074	63691741-63691837-63692804-63693003
461	618	ENSG00000101347	SAMHD1	chr20	-	36911217	36912552	36911217	36911333	36912460	36912552	618	10,13,7	236151148	73,64,97	113,92,117	1276	149	0	0	0.005,0.01,0.005	0.07,0.075,0.088	-0.071	36911217-36911333-36912460-36912552
472	629	ENSG00000064601	CTSA	chr20	+	45894993	45897040	45894993	45895133	45896964	45897040	629	76,56,44	571414392	112013321516	9069601203	1980	149	0	0	0.01,0.01,0.008	0.085,0.095,0.087	-0.08	45894993-45895133-45896964-45897040
475	632	ENSG00000064601	CTSA	chr20	+	45894993	45897806	45894993	45897040	45897716	45897806	632	68,57,78	597358363	119210431469	7538391074	825	149	0	0	0.02,0.028,0.037	0.222,0.183,0.198	-0.173	45894993-45897040-45897716-45897806
479	636	ENSG00000064601	CTSA	chr20	+	45894993	45898109	45894993	45897806	45898004	45898109	636	38,31,29	805546575	640583701	119012371503	347	149	0	0	0.02,0.024,0.021	0.188,0.168,0.167	-0.153	45894993-45897806-45898004-45898109
481	638	ENSG00000000419	DPM1	chr20	-	50945736	50945923	50945736	50945762	50945846	50945923	638	27,17,19	694531473	50,74,76	369356442	233	149	0	0	0.024,0.02,0.025	0.08,0.117,0.099	-0.076	50945736-50945762-50945846-50945923
482	639	ENSG00000022277	RTF2	chr20	+	56516934	56517201	56516934	56516989	56517105	56517201	639	96,86,86	163214351267	61,55,108	391390503	265	149	1.55e-15	5.27e-15	0.032,0.033,0.037	0.081,0.073,0.108	-0.053	56516934-56516989-56517105-56517201
483	640	ENSG00000124198	ARFGEF2	chr20	+	49013563	49013960	49013563	49013694	49013830	49013960	640	4,1,2	49,58,36	13,25,28	55,59,75	285	149	7.44e-10	2e-09	0.041,0.009,0.028	0.11,0.181,0.163	-0.125	49013563-49013694-49013830-49013960
485	642	ENSG00000125826	RBCK1	chr20	+	428490	429094	428490	428589	428950	429094	642	10,8,4	84,68,72	59,88,71	67,51,71	510	149	0	0	0.034,0.033,0.016	0.205,0.335,0.226	-0.228	428490-428589-428950-429094
486	643	ENSG00000167751	KLK2	chr19	+	50876471	50877008	50876471	50876758	50876871	50877008	643	5,3,3	5,5,10	7,8,7	3,3,2	262	149	0.00143722	0.00259465	0.363,0.254,0.146	0.57,0.603,0.666	-0.359	50876471-50876758-50876871-50877008
487	656	ENSG00000185513	L3MBTL1	chr20	+	43515008	43516177	43515008	43515159	43516092	43516177	656	6,2,1	0,0,1	116139123	1,4,5	1082	149	0.0129179	0.0213275	1.0,1.0,0.121	0.941,0.827,0.772	-0.14	43515008-43515159-43516092-43516177
488	657	ENSG00000185513	L3MBTL1	chr20	+	43528656	43529368	43528656	43528745	43529202	43529368	657	3,1,0	3,3,2	26,61,67	19,38,29	606	149	0.000775135	0.00142983	0.197,0.076,0.0	0.252,0.283,0.362	-0.208	43528656-43528745-43529202-43529368
489	658	ENSG00000185513	L3MBTL1	chr20	+	43528656	43529368	43528656	43528745	43529263	43529368	658	5,3,0	7,3,3	38,88,89	29,35,34	667	149	0.000862566	0.00158679	0.138,0.183,0.0	0.226,0.36,0.369	-0.211	43528656-43528745-43529263-43529368
490	659	ENSG00000185513	L3MBTL1	chr20	+	43530283	43530889	43530283	43530419	43530797	43530889	659	1,2,0	5,3,1	122118134	2,5,6	527	149	4.69e-13	1.45e-12	0.054,0.159,0.0	0.945,0.87,0.863	-0.822	43530283-43530419-43530797-43530889
491	660	ENSG00000185513	L3MBTL1	chr20	+	43530283	43532924	43530283	43530419	43532772	43532924	660	5,1,0	2,1,1	390406445	18,17,25	2502	149	3.41e-06	7.51e-06	0.13,0.056,0.0	0.563,0.587,0.515	-0.493	43530283-43530419-43532772-43532924
493	662	ENSG00000185513	L3MBTL1	chr20	+	43534283	43534942	43534283	43534394	43534827	43534942	662	7,0,4	3,4,9	70,71,89	42,36,38	582	149	0.00496946	0.00855025	0.374,0.0,0.102	0.299,0.336,0.375	-0.178	43534283-43534394-43534827-43534942
494	663	ENSG00000185513	L3MBTL1	chr20	+	43536096	43536458	43536096	43536294	43536408	43536458	663	0,0,0	7,5,2	6,5,14	45,74,91	263	149	0.000611478	0.00114099	0.0,0.0,0.0	0.07,0.037,0.08	-0.062	43536096-43536294-43536408-43536458
495	664	ENSG00000185513	L3MBTL1	chr20	+	43540752	43541189	43540752	43540815	43540933	43541189	664	2,5,0	2,2,5	84111108	14,6,16	267	149	0.000191863	0.00037364	0.358,0.582,0.0	0.77,0.912,0.79	-0.511	43540752-43540815-43540933-43541189
496	665	ENSG00000088836	SLC4A11	chr20	-	3229094	3229452	3229094	3229263	3229345	3229452	665	2,0,2	23,18,27	6,9,21	60,74,77	231	149	0.00154908	0.00278843	0.053,0.0,0.046	0.061,0.073,0.15	-0.062	3229094-3229263-3229345-3229452
498	667	ENSG00000088970	KIZ	chr20	+	21244244	21246622	21244244	21244288	21246478	21246622	667	29,35,24	28,55,48	873891999	24,29,26	2339	149	0	0	0.062,0.039,0.031	0.699,0.662,0.71	-0.646	21244244-21244288-21246478-21246622
501	673	ENSG00000149636	DSN1	chr20	-	36770872	36771473	36770872	36771193	36771424	36771473	673	20,10,16	145,86,118	165171234	62,53,85	380	149	0	0	0.051,0.044,0.05	0.511,0.559,0.519	-0.481	36770872-36771193-36771424-36771473
502	674	ENSG00000130589	HELZ2	chr20	-	63570684	63573221	63570684	63570868	63572107	63573221	674	6,2,2	1,7,5	57,54,63	15,14,18	1388	149	0.000414748	0.000786236	0.392,0.03,0.041	0.29,0.293,0.273	-0.131	63570684-63570868-63572107-63573221
505	678	ENSG00000160410	SHKBP1	chr19	+	40577395	40577630	40577395	40577441	40577556	40577630	678	31,23,25	542403342	22,34,45	109133153	264	149	6e-15	1.98e-14	0.031,0.031,0.04	0.102,0.126,0.142	-0.089	40577395-40577441-40577556-40577630
508	681	ENSG00000088340	FER1L4	chr20	-	35559340	35560638	35559340	35559627	35560539	35560638	681	1,2,0	1,0,1	79,53,84	7,14,16	1061	149	0.00395481	0.00686899	0.123,1.0,0.0	0.613,0.347,0.424	-0.087	35559340-35559627-35560539-35560638
511	684	ENSG00000215440	NPEPL1	chr20	+	58713419	58714093	58713419	58713543	58713916	58714093	684	30,26,20	345373365	193266313	118109145	522	149	0	0	0.024,0.02,0.015	0.318,0.411,0.381	-0.35	58713419-58713543-58713916-58714093
512	685	ENSG00000171703	TCEA2	chr20	+	64069764	64070414	64069764	64069821	64070259	64070414	685	18,15,24	385337250	91,89,147	37,44,68	587	149	0	0	0.012,0.011,0.024	0.384,0.339,0.354	-0.343	64069764-64069821-64070259-64070414
513	686	ENSG00000171703	TCEA2	chr20	+	64069764	64070635	64069764	64070414	64070488	64070635	686	13,21,20	404370286	15,21,35	85,89,106	223	149	4.82e-14	1.55e-13	0.021,0.037,0.045	0.105,0.136,0.181	-0.106	64069764-64070414-64070488-64070635
514	687	ENSG00000171703	TCEA2	chr20	+	64071869	64072346	64071869	64071941	64072171	64072346	687	26,38,34	205235224	18,28,50	43,67,69	379	149	3.59e-11	1.03e-10	0.047,0.06,0.056	0.141,0.141,0.222	-0.114	64071869-64071941-64072171-64072346
515	688	ENSG00000198276	UCKL1	chr20	-	63940949	63941208	63940949	63941043	63941109	63941208	688	85,38,41	232255185	100114130	124122144	215	149	0	0	0.202,0.094,0.133	0.359,0.393,0.385	-0.236	63940949-63941043-63941109-63941208
516	689	ENSG00000198276	UCKL1	chr20	-	63945804	63946267	63945804	63945975	63946160	63946267	689	38,22,20	548283250	99,91,131	194188217	334	149	0	0	0.03,0.034,0.034	0.185,0.178,0.212	-0.159	63945804-63945975-63946160-63946267
519	692	ENSG00000101365	IDH3B	chr20	-	2659698	2660176	2659698	2659793	2660029	2660176	692	46,34,37	975834921	99142164	262279339	385	149	0	0	0.018,0.016,0.015	0.128,0.165,0.158	-0.134	2659698-2659793-2660029-2660176
520	693	ENSG00000101365	IDH3B	chr20	-	2659698	2660176	2659698	2659793	2660067	2660176	693	439296307	41,35,31	190234267	12,14,19	423	149	0.014784	0.0242196	0.79,0.749,0.777	0.848,0.855,0.832	-0.073	2659698-2659793-2660067-2660176
521	694	ENSG00000101365	IDH3B	chr20	-	2660456	2660829	2660456	2660590	2660696	2660829	694	77,42,36	1119811754	65,57,58	277261290	255	149	0	0	0.039,0.029,0.027	0.121,0.113,0.105	-0.081	2660456-2660590-2660696-2660829
523	700	ENSG00000124228	DDX27	chr20	+	49243628	49244077	49243628	49243703	49243815	49244077	700	18,14,11	238375315	42,45,54	274254311	261	149	3.4e-12	1.01e-11	0.041,0.021,0.02	0.08,0.092,0.09	-0.06	49243628-49243703-49243815-49244077
524	701	ENSG00000080189	SLC35C2	chr20	-	46349527	46350890	46349527	46350524	46350760	46350890	701	49,60,60	176220236	112113130	167146188	385	149	6.51e-13	1.99e-12	0.097,0.095,0.09	0.206,0.23,0.211	-0.122	46349527-46350524-46350760-46350890
526	705	ENSG00000062598	ELMO2	chr20	-	46368890	46370525	46368890	46368968	46370442	46370525	705	8,7,12	156,95,90	120,88,105	99,79,153	1623	149	0	0	0.005,0.007,0.012	0.1,0.093,0.059	-0.076	46368890-46368968-46370442-46370525
528	707	ENSG00000196839	ADA	chr20	-	44622828	44623078	44622828	44622930	44623006	44623078	707	85,53,45	831543528	102144155	143170195	225	149	0	0	0.063,0.061,0.053	0.321,0.359,0.345	-0.283	44622828-44622930-44623006-44623078
530	711	ENSG00000088826	SMOX	chr20	+	4182088	4182848	4182088	4182323	4182482	4182848	711	98712421212	104,62,46	636724694	16,18,19	308	149	8.32e-07	1.89e-06	0.821,0.906,0.927	0.951,0.951,0.946	-0.065	4182088-4182323-4182482-4182848
531	713	ENSG00000069399	BCL3	chr19	+	44758245	44758841	44758245	44758413	44758723	44758841	713	28,16,16	301166135	176177233	59,91,130	459	149	0	0	0.029,0.03,0.037	0.492,0.387,0.368	-0.384	44758245-44758413-44758723-44758841
532	714	ENSG00000069399	BCL3	chr19	+	44758245	44758841	44758245	44758473	44758723	44758841	714	16,6,10	5,2,1	162159204	1,4,2	399	149	3.07e-05	6.36e-05	0.544,0.528,0.789	0.984,0.937,0.974	-0.345	44758245-44758473-44758723-44758841
539	729	ENSG00000101557	USP14	chr18	+	209970	210493	209970	210031	210385	210493	729	24,23,15	830488478	122140159	384423430	503	149	0	0	0.008,0.014,0.009	0.086,0.089,0.099	-0.081	209970-210031-210385-210493
540	730	ENSG00000141644	MBD1	chr18	-	50268845	50271540	50268845	50269818	50271468	50271540	730	412241224	36,28,20	752702983	19,17,38	1799	149	8.68e-10	2.33e-09	0.487,0.416,0.481	0.766,0.774,0.682	-0.279	50268845-50269818-50271468-50271540
541	731	ENSG00000141644	MBD1	chr18	-	50276661	50276998	50276661	50276744	50276831	50276998	731	5,7,5	71,48,52	27,17,8	62,83,86	236	149	0.00491465	0.00846239	0.043,0.084,0.057	0.216,0.115,0.055	-0.067	50276661-50276744-50276831-50276998
543	733	ENSG00000166347	CYB5A	chr18	-	74255740	74260944	74255740	74255775	74260914	74260944	733	139,109,88	959878814	392374446	154146207	5288	149	0	0	0.004,0.003,0.003	0.067,0.067,0.057	-0.06	74255740-74255775-74260914-74260944
547	738	ENSG00000124155	PIGT	chr20	+	45416516	45418979	45416516	45416694	45418771	45418979	738	16,16,8	5,3,1	160138187	3,3,2	2226	149	5.13e-07	1.18e-06	0.176,0.263,0.349	0.781,0.755,0.862	-0.537	45416516-45416694-45418771-45418979
554	747	ENSG00000115257	PCSK4	chr19	-	1486852	1487313	1486852	1487065	1487140	1487313	747	1,1,0	9,7,1	23,23,27	9,16,12	224	149	2.27e-09	5.95e-09	0.069,0.087,0.0	0.63,0.489,0.599	-0.521	1486852-1487065-1487140-1487313
555	748	ENSG00000173482	PTPRM	chr18	+	8376461	8378414	8376461	8376597	8378264	8378414	748	7,6,7	47,39,41	106610911288	146105132	1816	149	0	0	0.012,0.012,0.014	0.375,0.46,0.445	-0.414	8376461-8376597-8378264-8378414
559	752	ENSG00000099956	SMARCB1	chr22	+	23800943	23803422	23800943	23801135	23803294	23803422	752	27,22,23	18,14,10	159165193	3,7,2	2308	149	0	0	0.088,0.092,0.129	0.774,0.603,0.862	-0.643	23800943-23801135-23803294-23803422
563	756	ENSG00000130813	SHFL	chr19	+	10091249	10091630	10091249	10091353	10091475	10091630	756	81,47,35	110,88,93	188206228	21,30,32	271	149	0	0	0.288,0.227,0.171	0.831,0.791,0.797	-0.578	10091249-10091353-10091475-10091630
564	757	ENSG00000130813	SHFL	chr19	+	10091249	10091630	10091249	10091353	10091583	10091630	757	195141133	48,38,27	293335394	12,11,7	379	149	0	0	0.615,0.593,0.659	0.906,0.923,0.957	-0.306	10091249-10091353-10091583-10091630
567	760	ENSG00000100983	GSS	chr20	-	34942487	34943006	34942487	34942627	34942930	34943006	760	35,22,22	1271655558	142188192	200199248	452	149	0	0	0.009,0.011,0.013	0.19,0.237,0.203	-0.199	34942487-34942627-34942930-34943006
568	761	ENSG00000101782	RIOK3	chr18	+	23477005	23477268	23477005	23477086	23477178	23477268	761	7,8,5	131,88,77	124118161	61,71,101	241	149	0	0	0.032,0.053,0.039	0.557,0.507,0.496	-0.479	23477005-23477086-23477178-23477268
569	764	ENSG00000105426	PTPRS	chr19	-	5218419	5219467	5218419	5218532	5219309	5219467	764	7,11,8	128,32,53	286252341	232226273	926	149	0	0	0.009,0.052,0.024	0.166,0.152,0.167	-0.133	5218419-5218532-5219309-5219467
571	767	ENSG00000141425	RPRD1A	chr18	-	36025598	36027075	36025598	36025678	36026899	36027075	767	33,19,34	0,2,4	449379499	2,0,0	1370	149	0.000110868	0.000220145	1.0,0.508,0.48	0.961,1.0,1.0	-0.324	36025598-36025678-36026899-36027075
572	768	ENSG00000154889	MPPE1	chr18	-	11886498	11886778	11886498	11886621	11886712	11886778	768	5,4,1	44,44,29	144119127	62,66,76	240	149	0	0	0.066,0.053,0.021	0.59,0.528,0.509	-0.496	11886498-11886621-11886712-11886778
573	769	ENSG00000154889	MPPE1	chr18	-	11885675	11887025	11885675	11885816	11886916	11887025	769	23,20,21	4,5,4	422396493	3,8,2	1249	149	2.02e-10	5.61e-10	0.407,0.323,0.385	0.944,0.855,0.967	-0.55	11885675-11885816-11886916-11887025
574	772	ENSG00000163597	SNHG16	chr17	+	76557969	76558600	76557969	76558279	76558373	76558600	772	2,2,1	2,2,3	80,78,82	2,3,0	243	149	8.69e-08	2.1e-07	0.38,0.38,0.17	0.961,0.941,1.0	-0.657	76557969-76558279-76558373-76558600
575	773	ENSG00000163597	SNHG16	chr17	+	76557777	76559043	76557777	76557857	76558373	76559043	773	8,6,13	19,11,13	332302397	19,15,18	665	149	0	0	0.086,0.109,0.183	0.797,0.819,0.832	-0.69	76557777-76557857-76558373-76559043
576	774	ENSG00000163597	SNHG16	chr17	+	76558373	76559043	76558373	76558600	76558944	76559043	774	32,16,26	22,14,15	182205253	20,27,17	493	149	1.79e-14	5.82e-14	0.305,0.257,0.344	0.733,0.696,0.818	-0.447	76558373-76558600-76558944-76559043
578	776	ENSG00000186594	MIR22HG	chr17	-	1711503	1714014	1711503	1712399	1713702	1714014	776	100,64,81	21,14,26	157715981982	7,3,6	1452	149	0	0	0.328,0.319,0.242	0.959,0.982,0.971	-0.674	1711503-1712399-1713702-1714014
580	778	ENSG00000186594	MIR22HG	chr17	-	1711503	1714014	1711503	1712399	1713855	1714014	778	126,74,104	2,5,2	172117362169	3,2,1	1605	149	1.05e-06	2.39e-06	0.854,0.579,0.828	0.982,0.988,0.995	-0.235	1711503-1712399-1713855-1714014
586	789	ENSG00000267080	ASB16-AS1	chr17	-	44181622	44183093	44181622	44181720	44182929	44183093	789	21,23,25	25,11,10	350386422	36,27,33	1358	149	3.33e-16	1.15e-15	0.084,0.187,0.215	0.516,0.611,0.584	-0.408	44181622-44181720-44182929-44183093
587	790	ENSG00000267080	ASB16-AS1	chr17	-	44181622	44183093	44181622	44181741	44182929	44183093	790	19,19,21	2,6,3	349382416	6,1,5	1337	149	4.34e-08	1.07e-07	0.514,0.261,0.438	0.866,0.977,0.903	-0.511	44181622-44181741-44182929-44183093
589	792	ENSG00000136485	DCAF7	chr17	+	63579336	63579943	63579336	63579448	63579824	63579943	792	22,12,6	404271250	35,36,51	112,92,94	525	149	0	0	0.015,0.012,0.007	0.081,0.1,0.133	-0.093	63579336-63579448-63579824-63579943
593	796	ENSG00000173821	RNF213	chr17	+	80381546	80383070	80381546	80381727	80382978	80383070	796	15,12,11	48,13,18	390424453	54,66,90	1400	149	0	0	0.032,0.089,0.061	0.435,0.406,0.349	-0.336	80381546-80381727-80382978-80383070
594	797	ENSG00000173821	RNF213	chr17	+	80388611	80389367	80388611	80388689	80389172	80389367	797	13,5,10	38,30,17	128136155	159160173	632	149	8.57e-06	1.84e-05	0.075,0.038,0.122	0.16,0.167,0.174	-0.089	80388611-80388689-80389172-80389367
598	802	ENSG00000091536	MYO15A	chr17	+	18159274	18160017	18159274	18159347	18159934	18160017	802	3,1,1	3,0,1	8,5,10	0,0,0	736	149	4.53e-05	9.26e-05	0.168,1.0,0.168	1.0,1.0,1.0	-0.555	18159274-18159347-18159934-18160017
599	803	ENSG00000196535	MYO18A	chr17	-	29096760	29097350	29096760	29096915	29097222	29097350	803	11,8,9	60,61,53	107107134	154160137	456	149	6.55e-15	2.17e-14	0.057,0.041,0.053	0.185,0.179,0.242	-0.152	29096760-29096915-29097222-29097350
601	807	ENSG00000131899	LLGL1	chr17	+	18235469	18236760	18235469	18235537	18236606	18236760	807	10,9,3	127,105,74	94104150	37,46,60	1218	149	0	0	0.01,0.01,0.005	0.237,0.217,0.234	-0.221	18235469-18235537-18236606-18236760
602	808	ENSG00000131899	LLGL1	chr17	+	18236834	18237773	18236834	18236939	18237480	18237773	808	19,8,6	240,97,88	116102104	43,52,57	690	149	0	0	0.017,0.017,0.015	0.368,0.298,0.283	-0.3	18236834-18236939-18237480-18237773
604	810	ENSG00000076604	TRAF4	chr17	+	28747842	28748178	28747842	28747947	28748016	28748178	810	247104107	22109931022	243245339	292312374	218	149	0	0	0.071,0.067,0.067	0.363,0.349,0.383	-0.297	28747842-28747947-28748016-28748178
607	813	ENSG00000166582	CENPV	chr17	-	16348615	16349333	16348615	16348685	16349139	16349333	813	157111571140	94,52,83	540616761	11,12,20	603	149	1.3e-08	3.27e-08	0.805,0.846,0.772	0.924,0.927,0.904	-0.111	16348615-16348685-16349139-16349333
610	816	ENSG00000173812	EIF1	chr17	+	41689777	41690189	41689777	41689941	41690087	41690189	816	381379320	1024090398450	441412489	277327633182	295	149	0	0	0.018,0.021,0.019	0.074,0.07,0.072	-0.053	41689777-41689941-41690087-41690189
611	818	ENSG00000171346	KRT15	chr17	-	41516807	41517165	41516807	41516964	41517082	41517165	818	8,2,8	17,9,8	6,9,10	3,3,5	267	149	0.00162938	0.0029283	0.208,0.11,0.358	0.527,0.626,0.527	-0.335	41516807-41516964-41517082-41517165
612	822	ENSG00000174292	TNK1	chr17	+	7382835	7383320	7382835	7383089	7383249	7383320	822	7,7,3	42,38,24	21,15,26	17,24,26	309	149	1.57e-08	3.94e-08	0.074,0.082,0.057	0.373,0.232,0.325	-0.239	7382835-7383089-7383249-7383320
614	826	ENSG00000073605	GSDMB	chr17	-	39906110	39906987	39906110	39906271	39906960	39906987	826	6,4,4	7,4,10	252240320	60,71,81	838	149	7.66e-08	1.85e-07	0.132,0.151,0.066	0.428,0.375,0.413	-0.289	39906110-39906271-39906960-39906987
615	827	ENSG00000072310	SREBF1	chr17	-	17817547	17817916	17817547	17817591	17817695	17817916	827	81,43,46	22,15,15	386336497	60,47,86	253	149	0.00139738	0.00252474	0.684,0.628,0.644	0.791,0.808,0.773	-0.139	17817547-17817591-17817695-17817916
616	829	ENSG00000169718	DUS1L	chr17	-	82058340	82058818	82058340	82058408	82058780	82058818	829	186189190	207221226	592684920	43,44,58	521	149	0	0	0.204,0.197,0.194	0.797,0.816,0.819	-0.612	82058340-82058408-82058780-82058818
617	830	ENSG00000169718	DUS1L	chr17	-	82058340	82058818	82058340	82058416	82058780	82058818	830	111137149	94311141074	572662883	219217283	513	149	0	0	0.033,0.034,0.039	0.431,0.47,0.475	-0.423	82058340-82058416-82058780-82058818
618	831	ENSG00000169718	DUS1L	chr17	-	82061208	82061721	82061208	82061353	82061556	82061721	831	45,36,25	20,5,13	96101127	7,6,6	352	149	3.36e-06	7.41e-06	0.488,0.753,0.449	0.853,0.877,0.9	-0.313	82061208-82061353-82061556-82061721
619	832	ENSG00000169718	DUS1L	chr17	-	82061208	82061721	82061208	82061353	82061617	82061721	832	186,87,59	87411751097	110131152	423415561	413	149	0	0	0.071,0.026,0.019	0.086,0.102,0.089	-0.054	82061208-82061353-82061617-82061721
621	834	ENSG00000169733	RFNG	chr17	-	82049676	82050006	82049676	82049842	82049917	82050006	834	36,32,24	397175166	164204257	70,73,107	224	149	0	0	0.057,0.108,0.088	0.609,0.65,0.615	-0.54	82049676-82049842-82049917-82050006
622	835	ENSG00000169733	RFNG	chr17	-	82049676	82050555	82049676	82050006	82050401	82050555	835	25,33,24	265151159	514521679	66,67,97	544	149	0	0	0.025,0.056,0.04	0.681,0.68,0.657	-0.632	82049676-82050006-82050401-82050555
623	836	ENSG00000169733	RFNG	chr17	-	82050661	82051342	82050661	82050764	82051011	82051342	836	30,19,18	2,1,4	168146183	1,0,1	396	149	0.000124609	0.000246634	0.849,0.877,0.629	0.984,1.0,0.986	-0.205	82050661-82050764-82051011-82051342
624	837	ENSG00000169733	RFNG	chr17	-	82050661	82051342	82050661	82050764	82051293	82051342	837	53,27,24	212159153	247236273	84,89,135	678	149	0	0	0.052,0.036,0.033	0.393,0.368,0.308	-0.316	82050661-82050764-82051293-82051342
625	839	ENSG00000161955	TNFSF13	chr17	+	7560723	7561601	7560723	7560817	7560998	7561601	839	159,83,88	4,6,3	85,67,86	1,1,1	330	149	0.00463245	0.00799271	0.947,0.862,0.93	0.975,0.968,0.975	-0.06	7560723-7560817-7560998-7561601
627	841	ENSG00000170703	TTLL6	chr17	-	48803890	48804991	48803890	48803928	48804771	48804991	841	10,7,2	16,11,11	230186218	4,2,2	992	149	0	0	0.086,0.087,0.027	0.896,0.933,0.942	-0.857	48803890-48803928-48804771-48804991
631	846	ENSG00000198720	ANKRD13B	chr17	+	29609085	29609421	29609085	29609275	29609354	29609421	846	10,7,5	131,75,101	17,15,18	88,77,131	228	149	0.000933106	0.00171192	0.048,0.057,0.031	0.112,0.113,0.082	-0.057	29609085-29609275-29609354-29609421
635	856	ENSG00000070413	DGCR2	chr22	-	19041057	19041959	19041057	19041294	19041806	19041959	856	6,5,5	98,45,45	45,40,63	101,88,156	661	149	2.11e-11	6.12e-11	0.014,0.024,0.024	0.091,0.093,0.083	-0.068	19041057-19041294-19041806-19041959
638	859	ENSG00000219200	RNASEK	chr17	+	7012645	7013742	7012645	7012777	7013665	7013742	859	375431426	13,13,12	447445500	4,3,4	1037	149	7.41e-06	1.59e-05	0.806,0.826,0.836	0.941,0.955,0.947	-0.125	7012645-7012777-7013665-7013742
639	860	ENSG00000136492	BRIP1	chr17	-	61776400	61781005	61776400	61776562	61780839	61781005	860	1,4,3	1,0,1	68,82,82	0,3,0	4426	149	0.000296406	0.00056777	0.033,1.0,0.092	1.0,0.479,1.0	-0.451	61776400-61776562-61780839-61781005
640	861	ENSG00000167861	HID1	chr17	-	74958326	74958763	74958326	74958478	74958672	74958763	861	14,6,6	137,86,67	30,39,57	41,48,72	343	149	0	0	0.043,0.029,0.037	0.241,0.261,0.256	-0.216	74958326-74958478-74958672-74958763
641	862	ENSG00000167861	HID1	chr17	-	74962964	74964632	74962964	74963081	74964482	74964632	862	44,30,49	4,5,8	106133181	1,3,3	1550	149	7.04e-07	1.61e-06	0.514,0.366,0.371	0.911,0.81,0.853	-0.441	74962964-74963081-74964482-74964632
642	863	ENSG00000161513	FDXR	chr17	-	74863895	74864347	74863895	74864067	74864147	74864347	863	28,24,18	244230203	13,32,35	71,84,98	229	149	6.85e-08	1.66e-07	0.069,0.064,0.055	0.106,0.199,0.189	-0.102	74863895-74864067-74864147-74864347
643	864	ENSG00000109118	PHF12	chr17	-	28923908	28927063	28923908	28924302	28926990	28927063	864	6,3,2	76,44,38	125124120	67,71,70	2837	149	0	0	0.004,0.004,0.003	0.089,0.084,0.083	-0.082	28923908-28924302-28926990-28927063
645	867	ENSG00000005961	ITGA2B	chr17	-	44380599	44381061	44380599	44380645	44380878	44381061	867	4,2,2	31,13,8	46,38,55	14,7,15	382	149	0	0	0.048,0.057,0.089	0.562,0.679,0.589	-0.545	44380599-44380645-44380878-44381061
646	868	ENSG00000005961	ITGA2B	chr17	-	44383937	44384138	44383937	44383946	44384084	44384138	868	0,2,1	14,6,19	15,6,14	26,13,21	287	149	1.22e-06	2.76e-06	0.0,0.148,0.027	0.23,0.193,0.257	-0.168	44383937-44383946-44384084-44384138
653	878	ENSG00000154920	EME1	chr17	+	50375184	50375983	50375184	50375512	50375796	50375983	878	154,95,81	2,6,4	184174182	2,1,2	433	149	0.00445476	0.00770378	0.964,0.845,0.875	0.969,0.984,0.969	-0.079	50375184-50375512-50375796-50375983
654	883	ENSG00000108821	COL1A1	chr17	-	50186639	50187122	50186639	50186922	50187014	50187122	883	7,0,3	67,55,36	77,53,77	153186229	241	149	3.83e-11	1.09e-10	0.061,0.0,0.049	0.237,0.15,0.172	-0.15	50186639-50186922-50187014-50187122
658	888	ENSG00000129197	RPAIN	chr17	+	5425970	5426299	5425970	5426082	5426235	5426299	888	32,22,16	170201139	148139209	70,42,69	302	149	0	0	0.085,0.051,0.054	0.511,0.62,0.599	-0.513	5425970-5426082-5426235-5426299
659	889	ENSG00000129197	RPAIN	chr17	+	5425970	5428211	5425970	5426082	5428070	5428211	889	40,15,22	2,4,4	519568664	3,1,2	2137	149	6.62e-10	1.79e-09	0.582,0.207,0.277	0.923,0.975,0.959	-0.597	5425970-5426082-5428070-5428211
660	890	ENSG00000129197	RPAIN	chr17	+	5425970	5428211	5425970	5426299	5428070	5428211	890	34,17,20	247289226	408470511	120102107	1920	149	0	0	0.011,0.005,0.007	0.209,0.263,0.27	-0.24	5425970-5426299-5428070-5428211
661	891	ENSG00000073350	LLGL2	chr17	+	75574212	75574668	75574212	75574260	75574452	75574668	891	8,6,12	123124104	64,51,60	138145194	341	149	6.33e-15	2.09e-14	0.028,0.021,0.048	0.168,0.133,0.119	-0.108	75574212-75574260-75574452-75574668
662	892	ENSG00000073350	LLGL2	chr17	+	75574212	75574668	75574212	75574260	75574609	75574668	892	13,9,16	110101124	104107131	93116148	498	149	0	0	0.034,0.026,0.037	0.251,0.216,0.209	-0.193	75574212-75574260-75574609-75574668
663	893	ENSG00000073350	LLGL2	chr17	+	75574452	75574668	75574452	75574495	75574609	75574668	893	17,13,18	127109102	88101120	115128180	263	149	0	0	0.07,0.063,0.091	0.302,0.309,0.274	-0.22	75574452-75574495-75574609-75574668
664	894	ENSG00000182173	TSEN54	chr17	+	75516745	75517072	75516745	75516910	75517008	75517072	894	16,22,21	423227219	24,33,39	71,79,102	247	149	0	0	0.022,0.055,0.055	0.169,0.201,0.187	-0.142	75516745-75516910-75517008-75517072
666	896	ENSG00000182173	TSEN54	chr17	+	75521408	75522333	75521408	75521510	75521704	75522333	896	42,35,41	590417380	158133198	116146179	343	149	0	0	0.03,0.035,0.045	0.372,0.284,0.325	-0.29	75521408-75521510-75521704-75522333
670	900	ENSG00000182173	TSEN54	chr17	+	75521408	75523335	75521408	75522333	75523274	75523335	900	150121105	217197182	822851934	54,54,56	1090	149	0	0	0.086,0.077,0.073	0.675,0.683,0.695	-0.606	75521408-75522333-75523274-75523335
671	901	ENSG00000182173	TSEN54	chr17	+	75521408	75523335	75521408	75522535	75523274	75523335	901	73,53,42	3,3,2	633663752	0,0,2	888	149	2.94e-06	6.5e-06	0.803,0.748,0.779	1.0,1.0,0.984	-0.218	75521408-75522535-75523274-75523335
672	902	ENSG00000182173	TSEN54	chr17	+	75521704	75523335	75521704	75522521	75523274	75523335	902	76,55,43	25,27,38	637672768	9,12,9	902	149	0	0	0.334,0.252,0.157	0.921,0.902,0.934	-0.671	75521704-75522521-75523274-75523335
673	903	ENSG00000177303	CASKIN2	chr17	-	75503388	75503760	75503388	75503527	75503658	75503760	903	7,2,3	47,50,33	7,17,15	29,35,56	280	149	8.23e-05	0.000164576	0.073,0.021,0.046	0.114,0.205,0.125	-0.101	75503388-75503527-75503658-75503760
675	905	ENSG00000196704	AMZ2	chr17	+	68250187	68250967	68250187	68250470	68250793	68250967	905	55,30,24	532427375	38,32,44	92,98,131	472	149	0	0	0.032,0.022,0.02	0.115,0.093,0.096	-0.077	68250187-68250470-68250793-68250967
677	907	ENSG00000214087	ARL16	chr17	-	81682033	81682675	81682033	81682149	81682490	81682675	907	175121119	66,33,25	393391497	11,12,16	490	149	0	0	0.446,0.527,0.591	0.916,0.908,0.904	-0.388	81682033-81682149-81682490-81682675
678	908	ENSG00000214087	ARL16	chr17	-	81682033	81683126	81682033	81682149	81683012	81683126	908	219186161	497440405	550594715	71,74,100	1012	149	0	0	0.061,0.059,0.055	0.533,0.542,0.513	-0.471	81682033-81682149-81683012-81683126
679	909	ENSG00000214087	ARL16	chr17	-	81682033	81683126	81682033	81682675	81683012	81683126	909	33,35,34	65116112	132160173	168178203	486	149	3.17e-09	8.23e-09	0.135,0.085,0.085	0.194,0.216,0.207	-0.104	81682033-81682675-81683012-81683126
680	910	ENSG00000214087	ARL16	chr17	-	81682033	81683594	81682033	81682675	81683535	81683594	910	38,20,28	4,2,0	226228278	0,0,1	1009	149	0.000236081	0.000456212	0.584,0.596,1.0	1.0,1.0,0.976	-0.265	81682033-81682675-81683535-81683594
681	911	ENSG00000214087	ARL16	chr17	-	81682033	81683594	81682033	81683126	81683535	81683594	911	21,20,22	391618627	123,99,140	356378418	558	149	0	0	0.014,0.009,0.009	0.084,0.065,0.082	-0.066	81682033-81683126-81683535-81683594
686	917	ENSG00000131462	TUBG1	chr17	+	42610422	42612143	42610422	42610629	42612074	42612143	917	128,93,89	22,11,8	240277356	3,5,1	1594	149	1.3e-13	4.11e-13	0.352,0.441,0.51	0.882,0.838,0.971	-0.463	42610422-42610629-42612074-42612143
687	918	ENSG00000131462	TUBG1	chr17	+	42610422	42612506	42610422	42612143	42612426	42612506	918	170136133	296515951501	124121140	461453515	432	149	0	0	0.019,0.029,0.03	0.085,0.084,0.086	-0.059	42610422-42612143-42612426-42612506
689	920	ENSG00000131462	TUBG1	chr17	+	42613848	42614412	42613848	42613998	42614259	42614412	920	170,94,82	191415691401	171206248	544683806	410	149	0	0	0.031,0.021,0.021	0.103,0.099,0.101	-0.077	42613848-42613998-42614259-42614412
696	927	ENSG00000185624	P4HB	chr17	-	81845143	81845742	81845143	81845303	81845560	81845742	927	96,81,71	2,4,1	274238298	0,1,0	406	149	0.0138922	0.0228193	0.946,0.881,0.963	1.0,0.989,1.0	-0.066	81845143-81845303-81845560-81845742
708	941	ENSG00000185269	NOTUM	chr17	-	81958934	81959566	81958934	81958995	81959470	81959566	941	5,7,3	51,42,63	35,44,52	29,30,44	624	149	0	0	0.023,0.038,0.011	0.224,0.259,0.22	-0.21	81958934-81958995-81959470-81959566
712	949	ENSG00000100038	TOP3B	chr22	-	21957026	21958693	21957026	21957595	21958491	21958693	949	23,20,17	62,55,49	399503563	71,75,81	1045	149	0	0	0.05,0.049,0.047	0.445,0.489,0.498	-0.429	21957026-21957595-21958491-21958693
713	950	ENSG00000100038	TOP3B	chr22	-	21959131	21959736	21959131	21959232	21959586	21959736	950	17,7,10	133,66,55	132102144	104114125	503	149	0	0	0.036,0.03,0.051	0.273,0.21,0.254	-0.207	21959131-21959232-21959586-21959736
716	953	ENSG00000108788	MLX	chr17	+	42568469	42568943	42568469	42568559	42568836	42568943	953	79,34,53	743585605	196162210	174177196	426	149	0	0	0.036,0.02,0.03	0.283,0.242,0.273	-0.237	42568469-42568559-42568836-42568943
717	954	ENSG00000108788	MLX	chr17	+	42569203	42569606	42569203	42569303	42569506	42569606	954	49,35,32	1034643672	149136166	179185199	352	149	0	0	0.02,0.023,0.02	0.261,0.237,0.261	-0.232	42569203-42569303-42569506-42569606
718	955	ENSG00000108788	MLX	chr17	+	42569506	42570183	42569506	42569606	42569981	42570183	955	41,29,26	1102742761	108124157	275260325	524	149	0	0	0.01,0.011,0.01	0.1,0.119,0.121	-0.103	42569506-42569606-42569981-42570183
721	958	ENSG00000132361	CLUH	chr17	-	2693899	2694276	2693899	2694039	2694122	2694276	958	26,36,25	749386363	91,68,89	382355444	232	149	0	0	0.022,0.057,0.042	0.133,0.11,0.114	-0.079	2693899-2694039-2694122-2694276
722	960	ENSG00000173757	STAT5B	chr17	-	42210170	42210497	42210170	42210301	42210402	42210497	960	13,11,9	337202174	35,27,35	167142221	250	149	5.22e-11	1.48e-10	0.022,0.031,0.03	0.111,0.102,0.086	-0.072	42210170-42210301-42210402-42210497
724	964	ENSG00000131470	PSMC3IP	chr17	-	42573477	42574210	42573477	42573623	42574098	42574210	964	31,17,24	362246231	331315371	117116113	624	149	0	0	0.02,0.016,0.024	0.403,0.393,0.439	-0.392	42573477-42573623-42574098-42574210
725	965	ENSG00000131470	PSMC3IP	chr17	-	42573477	42574210	42573477	42573623	42574195	42574210	965	172153169	73,35,64	448401478	48,22,28	721	149	1.12e-13	3.55e-13	0.327,0.475,0.353	0.659,0.79,0.779	-0.358	42573477-42573623-42574195-42574210
726	966	ENSG00000141503	MINK1	chr17	+	4889646	4890735	4889646	4889763	4890221	4890735	966	7,5,5	2,0,4	23,48,39	0,1,1	607	149	0.000185939	0.000362416	0.462,1.0,0.235	1.0,0.922,0.905	-0.377	4889646-4889763-4890221-4890735
727	967	ENSG00000141503	MINK1	chr17	+	4889646	4890735	4889646	4889763	4890516	4890735	967	19,12,15	120121154	105108122	88,92,120	902	149	0	0	0.025,0.016,0.016	0.165,0.162,0.144	-0.138	4889646-4889763-4890516-4890735
729	969	ENSG00000129219	PLD2	chr17	+	4807983	4808416	4807983	4808114	4808273	4808416	969	7,1,1	79,52,57	13,12,19	46,42,33	308	149	8.28e-10	2.22e-09	0.041,0.009,0.008	0.12,0.121,0.218	-0.134	4807983-4808114-4808273-4808416
730	970	ENSG00000129219	PLD2	chr17	+	4818001	4818385	4818001	4818106	4818296	4818385	970	10,6,2	93,63,54	85,79,68	34,26,42	339	149	0	0	0.045,0.04,0.016	0.524,0.572,0.416	-0.47	4818001-4818106-4818296-4818385
731	971	ENSG00000141497	ZMYND15	chr17	+	4743766	4744107	4743766	4743847	4743990	4744107	971	0,0,1	7,2,4	2,1,2	7,7,5	292	149	0.0229131	0.0367119	0.0,0.0,0.113	0.127,0.068,0.17	-0.084	4743766-4743847-4743990-4744107
733	974	ENSG00000132382	MYBBP1A	chr17	-	4545025	4545345	4545025	4545175	4545258	4545345	974	24,19,21	201169178	56,88,80	291299288	232	149	1.74e-06	3.89e-06	0.071,0.067,0.07	0.11,0.159,0.151	-0.071	4545025-4545175-4545258-4545345
735	976	ENSG00000213339	QTRT1	chr19	+	10701949	10702254	10701949	10702018	10702115	10702254	976	31,28,16	267222165	85,96,119	175179208	246	149	0	0	0.066,0.071,0.055	0.227,0.245,0.257	-0.179	10701949-10702018-10702115-10702254
737	978	ENSG00000213339	QTRT1	chr19	+	10712160	10712628	10712160	10712299	10712552	10712628	978	36,48,38	339329338	785837899	121,98,127	402	149	0	0	0.038,0.051,0.04	0.706,0.76,0.724	-0.687	10712160-10712299-10712552-10712628
740	984	ENSG00000125447	GGA3	chr17	-	75239788	75241057	75239788	75240108	75240341	75241057	984	1,4,4	71,37,40	47,57,50	61,67,79	382	149	0	0	0.005,0.04,0.038	0.231,0.249,0.198	-0.198	75239788-75240108-75240341-75241057
741	985	ENSG00000125447	GGA3	chr17	-	75240341	75241057	75240341	75240412	75240811	75241057	985	3,2,4	64,35,36	105149174	23,43,49	548	149	0	0	0.013,0.015,0.029	0.554,0.485,0.491	-0.491	75240341-75240412-75240811-75241057
742	986	ENSG00000125447	GGA3	chr17	-	75241399	75241696	75241399	75241516	75241614	75241696	986	16,10,16	112,53,60	72,71,78	64,64,89	247	149	0	0	0.079,0.102,0.139	0.404,0.401,0.346	-0.277	75241399-75241516-75241614-75241696
743	987	ENSG00000125447	GGA3	chr17	-	75241614	75242473	75241614	75241696	75242335	75242473	987	12,6,7	104,59,56	152143186	62,56,77	788	149	0	0	0.021,0.019,0.023	0.317,0.326,0.314	-0.298	75241614-75241696-75242335-75242473
744	988	ENSG00000125450	NUP85	chr17	+	75234636	75235201	75234636	75234788	75235099	75235201	988	40,51,47	407369344	306322341	296305343	460	149	0	0	0.031,0.043,0.042	0.251,0.255,0.244	-0.211	75234636-75234788-75235099-75235201
747	991	ENSG00000136448	NMT1	chr17	+	45103708	45104996	45103708	45103876	45104858	45104996	991	76,64,63	828646583	426352565	263326381	1131	149	0	0	0.012,0.013,0.014	0.176,0.125,0.163	-0.142	45103708-45103876-45104858-45104996
748	992	ENSG00000185359	HGS	chr17	+	81694814	81695067	81694814	81694853	81694923	81695067	992	24,20,20	263321298	139145148	188192233	219	149	0	0	0.058,0.041,0.044	0.335,0.339,0.302	-0.278	81694814-81694853-81694923-81695067
750	995	ENSG00000185359	HGS	chr17	+	81695785	81696529	81695785	81695999	81696356	81696529	995	5,6,12	357215236	167195243	172214231	506	149	0	0	0.004,0.008,0.015	0.222,0.212,0.237	-0.215	81695785-81695999-81696356-81696529
754	999	ENSG00000185359	HGS	chr17	+	81696606	81696998	81696606	81696747	81696823	81696998	999	24,13,15	356288246	123136135	220261319	225	149	0	0	0.043,0.029,0.039	0.27,0.257,0.219	-0.212	81696606-81696747-81696823-81696998
758	1003	ENSG00000141295	SCRN2	chr17	-	47837691	47838450	47837691	47838002	47838269	47838450	1003	101,99,94	99160181	250289379	66,90,114	416	149	0	0	0.268,0.181,0.157	0.576,0.535,0.544	-0.35	47837691-47838002-47838269-47838450
759	1004	ENSG00000141294	LRRC46	chr17	+	47834424	47835399	47834424	47834533	47835352	47835399	1004	4,2,0	26,18,14	24,22,17	6,7,7	968	149	0	0	0.023,0.017,0.0	0.381,0.326,0.272	-0.313	47834424-47834533-47835352-47835399
760	1006	ENSG00000006025	OSBPL7	chr17	-	47816106	47816482	47816106	47816202	47816387	47816482	1006	2,0,0	18,11,5	27,28,15	18,19,34	334	149	1.32e-09	3.52e-09	0.047,0.0,0.0	0.401,0.397,0.164	-0.305	47816106-47816202-47816387-47816482
761	1007	ENSG00000136490	LIMD2	chr17	-	63698798	63699069	63698798	63698818	63699027	63699069	1007	19,11,11	5,0,0	21,21,27	0,0,0	358	149	0.0237653	0.0379875	0.613,1.0,1.0	1.0,1.0,1.0	-0.129	63698798-63698818-63699027-63699069
762	1008	ENSG00000136490	LIMD2	chr17	-	63698798	63699069	63698798	63698938	63699027	63699069	1008	1,2,2	17,12,6	7,6,14	4,6,8	238	149	5.48e-07	1.26e-06	0.036,0.094,0.173	0.523,0.385,0.523	-0.376	63698798-63698938-63699027-63699069
765	1011	ENSG00000108963	DPH1	chr17	+	2040217	2040605	2040217	2040374	2040504	2040605	1011	13,8,7	229179176	20,27,33	79,108,97	279	149	7.22e-15	2.38e-14	0.029,0.023,0.021	0.119,0.118,0.154	-0.106	2040217-2040374-2040504-2040605
767	1013	ENSG00000108963	DPH1	chr17	+	2041767	2043898	2041767	2042231	2042604	2043898	1013	8,43,40	394757619	55,82,98	89,99,127	522	149	0	0	0.006,0.016,0.018	0.15,0.191,0.181	-0.161	2041767-2042231-2042604-2043898
769	1015	ENSG00000109113	RAB34	chr17	-	28715640	28715901	28715640	28715705	28715799	28715901	1015	118113113	163121132070	52,71,64	378356390	243	149	2.89e-15	9.69e-15	0.042,0.032,0.032	0.078,0.109,0.091	-0.057	28715640-28715705-28715799-28715901
771	1017	ENSG00000007202	KIAA0100	chr17	-	28639574	28640025	28639574	28639642	28639900	28640025	1017	12,11,11	179108106	124,94,112	84123106	407	149	0	0	0.024,0.036,0.037	0.351,0.219,0.279	-0.251	28639574-28639642-28639900-28640025
772	1018	ENSG00000007202	KIAA0100	chr17	-	28643163	28643659	28643163	28643311	28643609	28643659	1018	6,4,6	118,75,76	45,29,35	80,93,94	447	149	4.55e-15	1.52e-14	0.017,0.017,0.026	0.158,0.094,0.11	-0.101	28643163-28643311-28643609-28643659
774	1020	ENSG00000076382	SPAG5	chr17	-	28578009	28578292	28578009	28578090	28578217	28578292	1020	17,23,18	263284292	73,86,85	245284343	276	149	0	0	0.034,0.042,0.032	0.139,0.141,0.118	-0.097	28578009-28578090-28578217-28578292
775	1021	ENSG00000076382	SPAG5	chr17	-	28578217	28578528	28578217	28578292	28578372	28578528	1021	43,36,31	360289312	103127154	242288370	229	149	0	0	0.072,0.075,0.061	0.217,0.223,0.213	-0.148	28578217-28578292-28578372-28578528
776	1022	ENSG00000076382	SPAG5	chr17	-	28579140	28579485	28579140	28579252	28579364	28579485	1022	40,27,17	508327245	66,73,84	280330369	261	149	1.74e-12	5.24e-12	0.043,0.045,0.038	0.119,0.112,0.115	-0.073	28579140-28579252-28579364-28579485
777	1023	ENSG00000076382	SPAG5	chr17	-	28579750	28580120	28579750	28579837	28580008	28580120	1023	23,14,12	512282261	78,98,104	191282343	320	149	0	0	0.02,0.023,0.021	0.16,0.139,0.124	-0.12	28579750-28579837-28580008-28580120
778	1024	ENSG00000109103	UNC119	chr17	-	28546707	28547849	28546707	28547409	28547676	28547849	1024	78,100,91	560318343	262210317	83,98,123	416	149	0	0	0.048,0.101,0.087	0.531,0.434,0.48	-0.403	28546707-28547409-28547676-28547849
779	1025	ENSG00000011143	MKS1	chr17	-	58206464	58207218	58206464	58206547	58207084	58207218	1025	14,9,7	38,40,46	114126179	15,22,20	686	149	0	0	0.074,0.047,0.032	0.623,0.554,0.66	-0.561	58206464-58206547-58207084-58207218
780	1026	ENSG00000011143	MKS1	chr17	-	58206282	58208001	58206282	58206380	58207893	58208001	1026	57,52,41	7,10,7	283291368	1,1,1	1662	149	0	0	0.422,0.318,0.344	0.962,0.963,0.971	-0.604	58206282-58206380-58207893-58208001
781	1027	ENSG00000011143	MKS1	chr17	-	58207084	58208001	58207084	58207218	58207893	58208001	1027	49,50,41	73,63,33	161154178	26,33,37	824	149	0	0	0.108,0.126,0.183	0.528,0.458,0.465	-0.345	58207084-58207218-58207893-58208001
782	1029	ENSG00000011143	MKS1	chr17	-	58208104	58208583	58208104	58208174	58208512	58208583	1029	12,12,7	127,86,91	16,30,24	58,72,77	487	149	3.9e-07	9.04e-07	0.028,0.041,0.023	0.078,0.113,0.087	-0.062	58208104-58208174-58208512-58208583
784	1031	ENSG00000011143	MKS1	chr17	-	58211759	58213090	58211759	58212434	58212981	58213090	1031	7,6,4	115,93,94	44,34,41	68,52,87	696	149	0	0	0.013,0.014,0.009	0.122,0.123,0.092	-0.1	58211759-58212434-58212981-58213090
788	1036	ENSG00000011143	MKS1	chr17	-	58214258	58216243	58214258	58214387	58216087	58216243	1036	24,22,12	4,2,8	105,88,99	5,0,3	1849	149	3.91e-05	8.02e-05	0.326,0.47,0.108	0.629,1.0,0.727	-0.484	58214258-58214387-58216087-58216243
789	1037	ENSG00000011143	MKS1	chr17	-	58214740	58216243	58214740	58214838	58216087	58216243	1037	24,22,14	141,90,83	102,80,89	37,53,50	1398	149	0	0	0.018,0.025,0.018	0.227,0.139,0.159	-0.155	58214740-58214838-58216087-58216243
792	1040	ENSG00000181038	METTL23	chr17	+	76732977	76733377	76732977	76733215	76733292	76733377	1040	16,29,13	369295267	109,79,93	113,97,143	226	149	0	0	0.028,0.061,0.031	0.389,0.349,0.3	-0.306	76732977-76733215-76733292-76733377
793	1043	ENSG00000180891	CUEDC1	chr17	-	57866473	57867415	57866473	57866544	57867356	57867415	1043	21,21,6	82,48,61	244263359	14,20,26	961	149	0	0	0.038,0.064,0.015	0.73,0.671,0.682	-0.655	57866473-57866544-57867356-57867415
795	1045	ENSG00000261408	TEN1-CDK3	chr17	+	76002510	76003398	76002510	76002612	76003194	76003398	1045	3,8,8	5,3,5	52,53,66	5,12,11	731	149	0.000779755	0.00143797	0.109,0.352,0.246	0.679,0.474,0.55	-0.332	76002510-76002612-76003194-76003398
800	1051	ENSG00000186765	FSCN2	chr17	+	81536145	81536789	81536145	81536267	81536549	81536789	1051	4,1,2	5,1,4	10,10,12	3,1,1	431	149	9.96e-05	0.000198424	0.217,0.257,0.147	0.535,0.776,0.806	-0.499	81536145-81536267-81536549-81536789
801	1052	ENSG00000186765	FSCN2	chr17	+	81536145	81536789	81536145	81536267	81536621	81536789	1052	9,1,7	16,15,16	14,16,16	15,18,10	503	149	0.00132657	0.00240257	0.143,0.019,0.115	0.217,0.208,0.322	-0.157	81536145-81536267-81536621-81536789
802	1053	ENSG00000215041	NEURL4	chr17	-	7318064	7318356	7318064	7318172	7318268	7318356	1053	17,22,12	93,92,89	134150164	94,81,105	245	149	0	0	0.1,0.127,0.076	0.464,0.53,0.487	-0.393	7318064-7318172-7318268-7318356
803	1054	ENSG00000215041	NEURL4	chr17	-	7318268	7318674	7318268	7318356	7318494	7318674	1054	11,7,5	88,106,94	62,49,79	133150156	287	149	1.55e-15	5.27e-15	0.061,0.033,0.027	0.195,0.145,0.208	-0.142	7318268-7318356-7318494-7318674
804	1055	ENSG00000215041	NEURL4	chr17	-	7321559	7322010	7321559	7321787	7321864	7322010	1055	7,8,3	45,77,71	37,31,54	121139192	226	149	7.71e-06	1.66e-05	0.093,0.064,0.027	0.168,0.128,0.156	-0.089	7321559-7321787-7321864-7322010
805	1056	ENSG00000132522	GPS2	chr17	-	7312660	7313124	7312660	7312839	7313028	7313124	1056	17,16,20	393390293	51,52,62	135143198	338	149	0	0	0.019,0.018,0.029	0.143,0.138,0.121	-0.112	7312660-7312839-7313028-7313124
806	1057	ENSG00000132522	GPS2	chr17	-	7313028	7313291	7313028	7313097	7313211	7313291	1057	130,106,92	15,12,13	92,99,117	3,7,6	263	149	0.00259181	0.00458266	0.831,0.833,0.8	0.946,0.889,0.917	-0.096	7313028-7313097-7313211-7313291
807	1058	ENSG00000132522	GPS2	chr17	-	7313028	7313291	7313028	7313124	7313211	7313291	1058	25,22,22	626480433	51,53,58	187210229	236	149	0	0	0.025,0.028,0.031	0.147,0.137,0.138	-0.113	7313028-7313124-7313211-7313291
808	1059	ENSG00000132522	GPS2	chr17	-	7313567	7313988	7313567	7313721	7313905	7313988	1059	75,38,38	847604577	221184227	125146154	333	149	0	0	0.038,0.027,0.029	0.442,0.361,0.397	-0.369	7313567-7313721-7313905-7313988
809	1060	ENSG00000132522	GPS2	chr17	-	7313567	7314159	7313567	7313988	7314079	7314159	1060	60,50,42	772685618	50,66,63	184177200	240	149	0	0	0.046,0.043,0.04	0.144,0.188,0.164	-0.122	7313567-7313988-7314079-7314159
810	1061	ENSG00000132522	GPS2	chr17	-	7314487	7315119	7314487	7314597	7314958	7315119	1061	73,65,58	778549539	181191255	159172226	510	149	0	0	0.027,0.033,0.03	0.25,0.245,0.248	-0.218	7314487-7314597-7314958-7315119
812	1064	ENSG00000129657	SEC14L1	chr17	+	77213917	77216802	77213917	77214019	77216548	77216802	1064	168913261295	10,7,2	101110211259	1,2,0	2678	149	0.000165794	0.000324832	0.904,0.913,0.973	0.983,0.966,1.0	-0.053	77213917-77214019-77216548-77216802
813	1065	ENSG00000234912	SNHG20	chr17	+	77088748	77089271	77088748	77088949	77089152	77089271	1065	4,5,1	29,44,42	28,24,36	73,92,96	352	149	1.93e-06	4.31e-06	0.055,0.046,0.01	0.14,0.099,0.137	-0.088	77088748-77088949-77089152-77089271
814	1066	ENSG00000129667	RHBDF2	chr17	-	76472685	76473105	76472685	76472839	76473004	76473105	1066	3,2,3	18,24,19	18,9,27	29,30,39	314	149	3.05e-05	6.31e-05	0.073,0.038,0.07	0.228,0.125,0.247	-0.14	76472685-76472839-76473004-76473105
815	1067	ENSG00000129667	RHBDF2	chr17	-	76478805	76479277	76478805	76479009	76479081	76479277	1067	1,0,1	15,8,8	8,15,20	24,27,30	221	149	5.55e-07	1.27e-06	0.043,0.0,0.078	0.183,0.272,0.31	-0.215	76478805-76479009-76479081-76479277
819	1072	ENSG00000176170	SPHK1	chr17	+	76385450	76386137	76385450	76385654	76385984	76386137	1072	58,52,58	310289257	304311406	36,64,64	479	149	0	0	0.055,0.053,0.066	0.724,0.602,0.664	-0.605	76385450-76385654-76385984-76386137
820	1073	ENSG00000178921	PFAS	chr17	+	8256266	8256648	8256266	8256407	8256523	8256648	1073	8,3,2	112,67,68	22,28,37	134149211	265	149	3.24e-06	7.15e-06	0.039,0.025,0.016	0.085,0.096,0.09	-0.064	8256266-8256407-8256523-8256648
821	1074	ENSG00000178971	CTC1	chr17	-	8229141	8229446	8229141	8229206	8229301	8229446	1074	8,3,2	27,25,14	130,81,118	30,36,34	244	149	0	0	0.153,0.068,0.08	0.726,0.579,0.679	-0.561	8229141-8229206-8229301-8229446
823	1076	ENSG00000178971	CTC1	chr17	-	8229890	8230468	8229890	8229922	8230293	8230468	1076	20,21,27	4,6,6	159155172	6,4,8	520	149	5.26e-06	1.14e-05	0.589,0.501,0.563	0.884,0.917,0.86	-0.336	8229890-8229922-8230293-8230468
824	1077	ENSG00000178971	CTC1	chr17	-	8229890	8230468	8229890	8229968	8230293	8230468	1077	7,6,13	60,45,39	138136146	41,45,43	474	149	0	0	0.035,0.04,0.095	0.514,0.487,0.516	-0.449	8229890-8229968-8230293-8230468
826	1079	ENSG00000179029	TMEM107	chr17	-	8175756	8176026	8175756	8175857	8175958	8176026	1079	10,11,16	83119109	80,80,87	168219239	250	149	9.67e-11	2.71e-10	0.067,0.052,0.08	0.221,0.179,0.178	-0.126	8175756-8175857-8175958-8176026
827	1080	ENSG00000179029	TMEM107	chr17	-	8175756	8176026	8175756	8175875	8175958	8176026	1080	7,10,13	8,5,17	70,74,78	11,14,16	232	149	5.38e-06	1.17e-05	0.36,0.562,0.329	0.803,0.772,0.758	-0.361	8175756-8175875-8175958-8176026
829	1082	ENSG00000179094	PER1	chr17	-	8146896	8147381	8146896	8147002	8147249	8147381	1082	6,3,2	69,35,31	27,37,25	31,30,43	396	149	5.88e-15	1.95e-14	0.032,0.031,0.024	0.247,0.317,0.179	-0.219	8146896-8147002-8147249-8147381
830	1083	ENSG00000170037	CNTROB	chr17	+	7944122	7944638	7944122	7944248	7944475	7944638	1083	10,9,6	39,50,49	191167227	31,34,42	376	149	0	0	0.092,0.067,0.046	0.709,0.661,0.682	-0.616	7944122-7944248-7944475-7944638
831	1084	ENSG00000170037	CNTROB	chr17	+	7948486	7949137	7948486	7948619	7949084	7949137	1084	15,25,17	61,45,54	127101155	65,66,94	614	149	0	0	0.056,0.119,0.071	0.322,0.271,0.286	-0.211	7948486-7948619-7949084-7949137
832	1085	ENSG00000170175	CHRNB1	chr17	+	7446068	7446942	7446068	7446113	7446832	7446942	1085	0,1,5	14,22,12	22,23,24	17,13,22	868	149	8e-11	2.25e-10	0.0,0.008,0.067	0.182,0.233,0.158	-0.166	7446068-7446113-7446832-7446942
833	1086	ENSG00000170175	CHRNB1	chr17	+	7447042	7447650	7447042	7447151	7447502	7447650	1086	0,0,2	15,13,8	14,11,18	8,14,21	500	149	1.16e-09	3.1e-09	0.0,0.0,0.069	0.343,0.19,0.203	-0.222	7447042-7447151-7447502-7447650
834	1087	ENSG00000187838	PLSCR3	chr17	-	7393143	7393509	7393143	7393364	7393466	7393509	1087	35,27,29	203124103	78,93,119	37,39,49	251	149	0	0	0.093,0.114,0.143	0.556,0.586,0.59	-0.461	7393143-7393364-7393466-7393509
835	1088	ENSG00000187838	PLSCR3	chr17	-	7393600	7394159	7393600	7393836	7394103	7394159	1088	17,17,20	184140144	129134125	73,62,89	416	149	0	0	0.032,0.042,0.047	0.388,0.436,0.335	-0.346	7393600-7393836-7394103-7394159
836	1091	ENSG00000108439	PNPO	chr17	+	47944615	47945612	47944615	47944715	47945558	47945612	1091	34,18,20	288190192	210195238	40,53,57	992	149	0	0	0.017,0.014,0.015	0.441,0.356,0.385	-0.379	47944615-47944715-47945558-47945612
838	1093	ENSG00000108439	PNPO	chr17	+	47944615	47946393	47944615	47944715	47946322	47946393	1093	31,10,23	4,5,4	313322325	3,0,1	1756	149	1.69e-13	5.31e-13	0.397,0.145,0.328	0.899,1.0,0.965	-0.665	47944615-47944715-47946322-47946393
843	1106	ENSG00000083290	ULK2	chr17	-	19770829	19776407	19770829	19771067	19776308	19776407	1106	106,102,84	5,8,12	150188170	8,1,5	5390	149	0.0170375	0.0277305	0.37,0.261,0.162	0.341,0.839,0.485	-0.291	19770829-19771067-19776308-19776407
844	1107	ENSG00000108602	ALDH3A1	chr17	-	19742544	19743463	19742544	19742630	19743231	19743463	1107	2,2,3	25,29,26	5,4,7	12,11,12	750	149	0.000425556	0.000805598	0.016,0.014,0.022	0.076,0.067,0.104	-0.065	19742544-19742630-19743231-19743463
845	1109	ENSG00000100360	IFT27	chr22	-	36758210	36764036	36758210	36758409	36763918	36764036	1109	51,49,27	4,13,6	148515121776	1,1,3	5658	149	0	0	0.251,0.09,0.106	0.975,0.976,0.94	-0.815	36758210-36758409-36763918-36764036
848	1113	ENSG00000108592	FTSJ3	chr17	-	63826257	63826672	63826257	63826304	63826566	63826672	1113	3,6,4	216233220	39,36,40	196212264	411	149	0	0	0.005,0.009,0.007	0.067,0.058,0.052	-0.052	63826257-63826304-63826566-63826672
849	1114	ENSG00000169738	DCXR	chr17	-	82036190	82036448	82036190	82036308	82036383	82036448	1114	206238232	185017431564	142144179	327258394	224	149	0	0	0.069,0.083,0.09	0.224,0.271,0.232	-0.162	82036190-82036308-82036383-82036448
851	1116	ENSG00000169738	DCXR	chr17	-	82036190	82036643	82036190	82036308	82036543	82036643	1116	331357391	40,43,38	209255288	2,3,3	384	149	0	0	0.763,0.763,0.8	0.976,0.971,0.974	-0.198	82036190-82036308-82036543-82036643
853	1118	ENSG00000169738	DCXR	chr17	-	82036190	82036643	82036190	82036448	82036543	82036643	1118	346332339	150615111420	147188215	270224342	244	149	0	0	0.123,0.118,0.127	0.25,0.339,0.277	-0.166	82036190-82036448-82036543-82036643
856	1121	ENSG00000169738	DCXR	chr17	-	82036190	82036763	82036190	82036643	82036720	82036763	1121	513492460	93713551311	127147132	234220293	226	149	0.0120884	0.0200165	0.265,0.193,0.188	0.264,0.306,0.229	-0.051	82036190-82036643-82036720-82036763
860	1125	ENSG00000172794	RAB37	chr17	+	74744307	74744929	74744307	74744373	74744872	74744929	1125	2,0,2	11,6,3	9,5,8	6,2,0	648	149	8.05e-05	0.000161196	0.04,0.0,0.133	0.256,0.365,1.0	-0.483	74744307-74744373-74744872-74744929
861	1126	ENSG00000172794	RAB37	chr17	+	74745007	74747334	74745007	74745084	74745305	74747334	1126	1,0,1	14,7,14	0,13,14	2,2,1	370	149	3.83e-06	8.42e-06	0.028,0.0,0.028	0.0,0.724,0.849	-0.506	74745007-74745084-74745305-74747334
862	1130	ENSG00000173818	ENDOV	chr17	+	80415452	80415821	80415452	80415518	80415649	80415821	1130	16,40,20	5,14,13	21,39,50	1,0,5	280	149	4.71e-07	1.09e-06	0.63,0.603,0.45	0.918,1.0,0.842	-0.359	80415452-80415518-80415649-80415821
864	1132	ENSG00000182087	TMEM259	chr19	-	1011095	1011499	1011095	1011195	1011366	1011499	1132	27,25,32	661280231	433434540	513580686	320	149	0	0	0.019,0.04,0.061	0.282,0.258,0.268	-0.229	1011095-1011195-1011366-1011499
866	1134	ENSG00000182087	TMEM259	chr19	-	1011579	1011798	1011579	1011612	1011740	1011798	1134	251131111	108,70,64	584575770	197193209	277	149	0.000168955	0.000330739	0.556,0.502,0.483	0.615,0.616,0.665	-0.118	1011579-1011612-1011740-1011798
867	1135	ENSG00000182087	TMEM259	chr19	-	1011579	1011798	1011579	1011663	1011740	1011798	1135	84,38,33	352214250	284254357	611647733	226	149	1.14e-12	3.47e-12	0.136,0.105,0.08	0.235,0.206,0.243	-0.121	1011579-1011663-1011740-1011798
868	1136	ENSG00000182087	TMEM259	chr19	-	1012065	1012573	1012065	1012188	1012462	1012573	1136	41,34,26	397234239	459567680	441518642	423	149	0	0	0.035,0.049,0.037	0.268,0.278,0.272	-0.232	1012065-1012188-1012462-1012573
869	1137	ENSG00000185813	PCYT2	chr17	-	81905669	81906177	81905669	81905735	81906099	81906177	1137	23,12,17	288178190	29,28,24	67,68,89	513	149	3.5e-13	1.09e-12	0.023,0.019,0.025	0.112,0.107,0.073	-0.075	81905669-81905735-81906099-81906177
870	1138	ENSG00000185813	PCYT2	chr17	-	81906099	81906546	81906099	81906177	81906463	81906546	1138	29,26,17	259160198	73,57,86	45,61,46	435	149	0	0	0.037,0.053,0.029	0.357,0.242,0.39	-0.29	81906099-81906177-81906463-81906546
871	1139	ENSG00000185813	PCYT2	chr17	-	81907553	81907857	81907553	81907598	81907772	81907857	1139	27,17,19	286222258	21,20,32	52,58,101	323	149	6.01e-12	1.77e-11	0.042,0.034,0.033	0.157,0.137,0.128	-0.104	81907553-81907598-81907772-81907857
873	1141	ENSG00000108671	PSMD11	chr17	+	32479250	32480197	32479250	32479376	32480145	32480197	1141	111,69,57	7,4,5	322323399	0,2,0	918	149	2.46e-11	7.11e-11	0.72,0.737,0.649	1.0,0.963,1.0	-0.286	32479250-32479376-32480145-32480197
877	1148	ENSG00000006282	SPATA20	chr17	+	50549984	50550312	50549984	50550115	50550207	50550312	1148	10,13,12	143,74,77	69,93,108	58,45,48	241	149	0	0	0.041,0.098,0.088	0.424,0.561,0.582	-0.447	50549984-50550115-50550207-50550312
879	1150	ENSG00000006282	SPATA20	chr17	+	50550707	50551190	50550707	50550917	50550997	50551190	1150	7,3,4	86,79,73	17,20,29	72,78,109	229	149	7.18e-08	1.74e-07	0.05,0.024,0.034	0.133,0.143,0.148	-0.105	50550707-50550917-50550997-50551190
881	1153	ENSG00000005884	ITGA3	chr17	+	50075458	50075735	50075458	50075526	50075598	50075735	1153	30,9,9	151,84,86	111112128	217261342	221	149	3.97e-10	1.08e-09	0.118,0.067,0.066	0.256,0.224,0.201	-0.143	50075458-50075526-50075598-50075735
882	1154	ENSG00000005884	ITGA3	chr17	+	50076583	50077447	50076583	50076681	50077378	50077447	1154	26,23,20	6,3,7	176162221	12,13,16	846	149	0.00276283	0.00486709	0.433,0.575,0.335	0.721,0.687,0.709	-0.258	50076583-50076681-50077378-50077447
883	1155	ENSG00000108846	ABCC3	chr17	+	50656701	50658207	50656701	50656827	50658081	50658207	1155	4,0,2	8,4,3	72,41,94	15,24,41	298	149	4.47e-05	9.14e-05	0.2,0.0,0.25	0.706,0.461,0.534	-0.417	50677743-50677943-50678092-50678219
884	1156	ENSG00000168961	LGALS9	chr17	+	27647029	27647432	27647029	27647118	27647269	27647432	1156	0,1,0	1,0,2	7,9,13	3,3,2	300	149	0.000137615	0.000271427	0.0,1.0,0.0	0.537,0.598,0.764	-0.3	27647029-27647118-27647269-27647432
885	1157	ENSG00000198496	NBR2	chr17	+	43138656	43140283	43138656	43138922	43139815	43140283	1157	85,76,91	5,1,3	292303357	0,1,0	1042	149	4.99e-06	1.09e-05	0.709,0.916,0.813	1.0,0.977,1.0	-0.18	43138656-43138922-43139815-43140283
886	1158	ENSG00000197381	ADARB1	chr21	+	45222017	45226560	45222017	45222107	45225546	45226560	1158	443132473331	142,79,57	813584329934	49,40,51	3588	149	0	0	0.564,0.631,0.708	0.873,0.897,0.89	-0.252	45222017-45222107-45225546-45226560
887	1159	ENSG00000197381	ADARB1	chr21	+	45222017	45226560	45222017	45223577	45225546	45226560	1159	229718131880	38,11,17	494451375802	20,18,27	2118	149	3.17e-06	7.02e-06	0.81,0.921,0.886	0.946,0.953,0.938	-0.073	45222017-45223577-45225546-45226560
888	1161	ENSG00000282851	BISPR	chr19	+	17413096	17413305	17413096	17413104	17413220	17413305	1161	170,78,102	41,49,32	158137128	18,13,21	265	149	1.92e-05	4.03e-05	0.7,0.472,0.642	0.832,0.856,0.774	-0.216	17413096-17413104-17413220-17413305
889	1162	ENSG00000126581	BECN1	chr17	-	42818543	42819609	42818543	42818680	42818786	42819609	1162	13,13,10	278227174	58,69,47	77117151	255	149	0	0	0.027,0.032,0.032	0.306,0.256,0.154	-0.208	42818543-42818680-42818786-42819609
890	1163	ENSG00000126581	BECN1	chr17	-	42818543	42819609	42818543	42818680	42819547	42819609	1163	63,55,46	4,0,1	243274334	1,0,0	1016	149	0.0194845	0.0315165	0.698,1.0,0.871	0.973,1.0,1.0	-0.135	42818543-42818680-42819547-42819609
891	1164	ENSG00000126581	BECN1	chr17	-	42818786	42819609	42818786	42818877	42819547	42819609	1164	83,61,52	283215173	213233319	59102115	819	149	0	0	0.051,0.049,0.052	0.396,0.294,0.335	-0.291	42818786-42818877-42819547-42819609
893	1168	ENSG00000141698	NT5C3B	chr17	-	41835587	41835957	41835587	41835682	41835858	41835957	1168	26,35,28	25,15,16	52,49,48	2,5,2	325	149	2.93e-11	8.41e-11	0.323,0.517,0.445	0.923,0.818,0.917	-0.458	41835587-41835682-41835858-41835957
894	1177	ENSG00000175832	ETV4	chr17	-	43545273	43545668	43545273	43545367	43545557	43545668	1177	115,101,78	132116126	30,33,52	30,33,33	339	149	0.0354809	0.0557158	0.277,0.277,0.214	0.305,0.305,0.409	-0.084	43545273-43545367-43545557-43545668
895	1178	ENSG00000188895	MSL1	chr17	+	40133041	40133658	40133041	40133109	40133533	40133658	1178	10,7,9	96,76,42	61,40,62	112,74,116	573	149	5.23e-12	1.54e-11	0.026,0.023,0.053	0.124,0.123,0.122	-0.089	40133041-40133109-40133533-40133658
897	1181	ENSG00000125691	RPL23	chr17	-	38850080	38852732	38850080	38850214	38852603	38852732	1181	420459452	8,10,3	591545703	3,2,3	2538	149	0.000854316	0.0015729	0.755,0.729,0.898	0.92,0.941,0.932	-0.137	38850080-38850214-38852603-38852732
898	1182	ENSG00000161395	PGAP3	chr17	-	39673513	39674054	39673513	39673650	39673992	39674054	1182	0,4,6	18,7,2	43,44,72	12,8,10	491	149	9.01e-07	2.04e-06	0.0,0.148,0.477	0.521,0.625,0.686	-0.402	39673513-39673650-39673992-39674054
899	1184	ENSG00000141738	GRB7	chr17	+	39742565	39743054	39742565	39742716	39742897	39743054	1184	8,14,14	97,48,54	88119144	37,31,37	330	149	0	0	0.036,0.116,0.105	0.518,0.634,0.637	-0.511	39742565-39742716-39742897-39743054
903	1188	ENSG00000172171	TEFM	chr17	-	30898985	30900562	30898985	30899606	30900412	30900562	1188	68,44,73	141,76,99	201193265	56,81,64	955	149	0	0	0.07,0.083,0.103	0.359,0.271,0.392	-0.255	30898985-30899606-30900412-30900562
906	1191	ENSG00000171962	DRC3	chr17	+	17992764	17994418	17992764	17992911	17994298	17994418	1191	3,1,4	3,1,1	22,30,46	2,2,1	1536	149	4.58e-05	9.36e-05	0.088,0.088,0.28	0.516,0.593,0.817	-0.49	17992764-17992911-17994298-17994418
907	1192	ENSG00000142494	SLC47A1	chr17	+	19555795	19556062	19555795	19555909	19555994	19556062	1192	3,0,1	31,23,20	40,37,44	54,78,64	234	149	3.99e-12	1.18e-11	0.058,0.0,0.031	0.32,0.232,0.304	-0.256	19555795-19555909-19555994-19556062
908	1193	ENSG00000167840	ZNF232	chr17	-	5108925	5109868	5108925	5109052	5109393	5109868	1193	67,24,49	70,60,49	107121106	31,30,37	490	149	3.6e-14	1.16e-13	0.225,0.108,0.233	0.512,0.551,0.466	-0.321	5108925-5109052-5109393-5109868
909	1194	ENSG00000167840	ZNF232	chr17	-	5108925	5109868	5108925	5109052	5109710	5109868	1194	272216204	11,2,8	295335357	1,2,1	807	149	1.92e-06	4.28e-06	0.82,0.952,0.825	0.982,0.969,0.985	-0.113	5108925-5109052-5109710-5109868
910	1197	ENSG00000004660	CAMKK1	chr17	-	3881626	3882564	3881626	3881648	3882527	3882564	1197	6,1,2	17,13,13	33,29,46	8,17,26	1028	149	8.49e-11	2.39e-10	0.049,0.011,0.022	0.374,0.198,0.204	-0.231	3881626-3881648-3882527-3882564
913	1200	ENSG00000091640	SPAG7	chr17	-	4959225	4959916	4959225	4959643	4959759	4959916	1200	55,72,57	393520472	33,54,72	149189199	265	149	7.45e-08	1.8e-07	0.073,0.072,0.064	0.111,0.138,0.169	-0.07	4959225-4959643-4959759-4959916
917	1204	ENSG00000245694	CRNDE	chr16	-	54923584	54925213	54923584	54923650	54925100	54925213	1204	10,6,8	141120116	204199237	61,68,69	1599	149	0	0	0.007,0.005,0.006	0.238,0.214,0.242	-0.225	54923584-54923650-54925100-54925213
918	1205	ENSG00000260565	ERVK13-1	chr16	-	2660361	2663407	2660361	2661381	2663083	2663407	1205	29,18,18	72,33,40	7868511034	18,16,27	1851	149	0	0	0.031,0.042,0.035	0.779,0.811,0.755	-0.746	2660361-2661381-2663083-2663407
923	1210	ENSG00000103034	NDRG4	chr16	+	58503797	58504274	58503797	58503903	58504153	58504274	1210	0,0,3	3,2,1	2,2,4	2,0,0	399	149	7.07e-05	0.000142635	0.0,0.0,0.528	0.272,1.0,1.0	-0.581	58503797-58503903-58504153-58504274
924	1212	ENSG00000103034	NDRG4	chr16	+	58507807	58507999	58507807	58507864	58507947	58507999	1212	2,2,2	0,2,2	23,23,21	1,0,1	232	149	0.00751841	0.0126816	1.0,0.391,0.391	0.937,1.0,0.931	-0.362	58507807-58507864-58507947-58507999
926	1215	ENSG00000161981	SNRNP25	chr16	+	55776	56613	55776	55882	56538	56613	1215	230200191	280422292257	116187171	312272330	805	149	0	0	0.015,0.016,0.015	0.064,0.113,0.088	-0.073	55776-55882-56538-56613
927	1218	ENSG00000103197	TSC2	chr16	+	2053341	2054440	2053341	2053452	2054295	2054440	1218	8,6,5	78,52,42	30,33,52	36,37,59	992	149	1.11e-16	3.89e-16	0.015,0.017,0.018	0.111,0.118,0.117	-0.099	2053341-2053452-2054295-2054440
928	1219	ENSG00000103197	TSC2	chr16	+	2060669	2062008	2060669	2060813	2061870	2062008	1219	10,4,8	84,57,47	77,75,83	41,33,57	1206	149	0	0	0.014,0.009,0.021	0.188,0.219,0.152	-0.172	2060669-2060813-2061870-2062008
929	1220	ENSG00000103197	TSC2	chr16	+	2078919	2079428	2078919	2079196	2079275	2079428	1220	7,5,9	157,95,80	18,13,23	74,82,111	228	149	9.19e-06	1.97e-05	0.028,0.033,0.068	0.137,0.094,0.119	-0.074	2078919-2079196-2079275-2079428
930	1221	ENSG00000103197	TSC2	chr16	+	2081594	2082504	2081594	2081798	2082435	2082504	1221	10,6,2	2,0,2	111101111	0,3,0	786	149	0.00324269	0.00568456	0.487,1.0,0.159	1.0,0.865,1.0	-0.406	2081594-2081798-2082435-2082504
933	1225	ENSG00000183751	TBL3	chr16	+	1974055	1974292	1974055	1974107	1974196	1974292	1225	27,18,28	290320348	46,36,59	168174216	238	149	1.76e-12	5.31e-12	0.055,0.034,0.048	0.146,0.115,0.146	-0.09	1974055-1974107-1974196-1974292
938	1232	ENSG00000123815	COQ8B	chr19	-	40700309	40702693	40700309	40700451	40702599	40702693	1232	15,23,15	124,93,98	211165242	49,43,64	2297	149	0	0	0.008,0.016,0.01	0.218,0.199,0.197	-0.193	40700309-40700451-40702599-40702693
939	1233	ENSG00000123815	COQ8B	chr19	-	40703540	40703855	40703540	40703622	40703714	40703855	1233	6,9,6	74,92,65	11,15,12	43,46,72	241	149	0.000894579	0.00164435	0.048,0.057,0.054	0.137,0.168,0.093	-0.08	40703540-40703622-40703714-40703855
941	1235	ENSG00000123815	COQ8B	chr19	-	40705095	40705447	40705095	40705181	40705324	40705447	1235	51,32,23	117,81,94	44,42,46	25,45,43	292	149	2.85e-08	7.07e-08	0.182,0.168,0.111	0.473,0.323,0.353	-0.229	40705095-40705181-40705324-40705447
944	1240	ENSG00000130304	SLC27A1	chr19	+	17486562	17487335	17486562	17486957	17487173	17487335	1240	16,11,10	20,4,7	102,94,105	16,13,17	365	149	8.28e-06	1.78e-05	0.246,0.529,0.368	0.722,0.747,0.716	-0.347	17486562-17486957-17487173-17487335
945	1241	ENSG00000182310	SPACA6	chr19	+	51704029	51704480	51704029	51704186	51704269	51704480	1241	0,3,2	15,59,23	29,28,35	35,37,65	232	149	4.04e-14	1.3e-13	0.0,0.032,0.053	0.347,0.327,0.257	-0.282	51704029-51704186-51704269-51704480
946	1242	ENSG00000160014	CALM3	chr19	+	46605826	46608340	46605826	46605857	46608196	46608340	1242	150120115	221023752404	713626804	479371543	2488	149	0	0	0.004,0.003,0.003	0.082,0.092,0.081	-0.082	46605826-46605857-46608196-46608340
947	1243	ENSG00000160014	CALM3	chr19	+	46605826	46608340	46605826	46605857	46608198	46608340	1243	191151144	3,0,2	726631824	0,0,0	2490	149	0.0262234	0.0417395	0.792,1.0,0.812	1.0,1.0,1.0	-0.132	46605826-46605857-46608198-46608340
949	1245	ENSG00000160014	CALM3	chr19	+	46608481	46608981	46608481	46608588	46608845	46608981	1245	200115131	273419401945	82,77,97	352343467	406	149	0	0	0.026,0.021,0.024	0.079,0.076,0.071	-0.052	46608481-46608588-46608845-46608981
961	1264	ENSG00000168488	ATXN2L	chr16	+	28835277	28835758	28835277	28835399	28835545	28835758	1264	29,19,13	69,37,42	68,65,92	46,48,84	295	149	3.86e-09	9.95e-09	0.175,0.206,0.135	0.427,0.406,0.356	-0.224	28835277-28835399-28835545-28835758
962	1265	ENSG00000168488	ATXN2L	chr16	+	28835277	28835758	28835277	28835399	28835548	28835758	1265	34,20,15	346230214	72,69,100	280328408	298	149	1.88e-10	5.22e-10	0.047,0.042,0.034	0.114,0.095,0.109	-0.065	28835277-28835399-28835548-28835758
966	1269	ENSG00000168488	ATXN2L	chr16	+	28835932	28837237	28835932	28836122	28836727	28837237	1269	612593640	60,36,54	110912671490	41,47,40	754	149	8.66e-09	2.2e-08	0.668,0.765,0.701	0.842,0.842,0.88	-0.143	28835932-28836122-28836727-28837237
971	1274	ENSG00000168488	ATXN2L	chr16	+	28835932	28837237	28835932	28836122	28836750	28837237	1274	649616669	19,19,15	113713121546	10,10,21	777	149	1.26e-05	2.67e-05	0.868,0.861,0.895	0.956,0.962,0.934	-0.076	28835932-28836122-28836750-28837237
972	1275	ENSG00000213918	DNASE1	chr16	+	3656998	3657341	3656998	3657111	3657186	3657341	1275	27,17,21	10,5,10	55,47,71	6,7,10	224	149	0.00191384	0.00342591	0.642,0.693,0.583	0.859,0.817,0.825	-0.194	3656998-3657111-3657186-3657341
975	1278	ENSG00000102878	HSF4	chr16	+	67165945	67166395	67165945	67166070	67166319	67166395	1278	3,5,7	4,5,1	161154183	7,11,12	398	149	0.000159567	0.000313083	0.219,0.272,0.724	0.896,0.84,0.851	-0.457	67165945-67166070-67166319-67166395
977	1281	ENSG00000102878	HSF4	chr16	+	67167119	67167599	67167119	67167222	67167474	67167599	1281	1,2,0	2,2,3	71,51,67	31,23,53	401	149	0.000315016	0.000602565	0.157,0.271,0.0	0.46,0.452,0.32	-0.268	67167119-67167222-67167474-67167599
981	1287	ENSG00000125124	BBS2	chr16	-	56498436	56499907	56498436	56498568	56499777	56499907	1287	13,18,5	219137117	118108139	124134156	1358	149	0	0	0.006,0.014,0.005	0.095,0.081,0.089	-0.08	56498436-56498568-56499777-56499907
984	1290	ENSG00000125124	BBS2	chr16	-	56498436	56501025	56498436	56499907	56500853	56501025	1290	28,10,6	187,134,92	69,86,114	99117120	1095	149	0	0	0.02,0.01,0.009	0.087,0.091,0.114	-0.084	56498436-56499907-56500853-56501025
986	1292	ENSG00000125124	BBS2	chr16	-	56500853	56501497	56500853	56501025	56501352	56501497	1292	12,10,4	206117102	31,35,41	126118105	476	149	2.12e-13	6.63e-13	0.018,0.026,0.012	0.072,0.085,0.109	-0.07	56500853-56501025-56501352-56501497
989	1295	ENSG00000125124	BBS2	chr16	-	56498436	56502456	56498436	56501497	56502316	56502456	1295	27,14,10	240145133	192141209	128128130	968	149	0	0	0.017,0.015,0.011	0.188,0.145,0.198	-0.163	56498436-56501497-56502316-56502456
993	1299	ENSG00000125124	BBS2	chr16	-	56498436	56502808	56498436	56502456	56502672	56502808	1299	13,5,5	140127109	80,60,81	110,88,107	365	149	0	0	0.037,0.016,0.018	0.229,0.218,0.236	-0.204	56498436-56502456-56502672-56502808
998	1307	ENSG00000162004	CCDC78	chr16	-	722921	723161	722921	723018	723094	723161	1307	6,3,0	3,3,2	17,22,22	4,2,4	225	149	0.00634745	0.0107843	0.57,0.398,0.0	0.738,0.879,0.785	-0.478	722921-723018-723094-723161
1001	1310	ENSG00000162004	CCDC78	chr16	-	722921	723936	722921	723161	723856	723936	1310	3,2,0	8,6,1	24,32,31	22,31,45	844	149	0.00206988	0.00369936	0.062,0.056,0.0	0.161,0.154,0.108	-0.102	722921-723161-723856-723936
1011	1321	ENSG00000033011	ALG1	chr16	+	5078756	5079807	5078756	5078878	5079747	5079807	1321	7,8,1	7,4,5	26,31,39	4,2,11	1018	149	0.000114632	0.000227291	0.128,0.226,0.028	0.488,0.694,0.342	-0.381	5078756-5078878-5079747-5079807
1018	1333	ENSG00000242612	DECR2	chr16	+	410971	411578	410971	411076	411360	411578	1333	17,15,10	186128140	50,52,65	87111126	433	149	0	0	0.03,0.039,0.024	0.165,0.139,0.151	-0.121	410971-411076-411360-411578
1019	1334	ENSG00000103202	NME4	chr16	+	398207	399123	398207	398385	398989	399123	1334	62,93,84	33,18,27	273335454	4,7,5	753	149	0	0	0.271,0.506,0.381	0.931,0.904,0.947	-0.541	398207-398385-398989-399123
1020	1335	ENSG00000103202	NME4	chr16	+	398207	399123	398207	398394	398989	399123	1335	58,89,82	34,44,26	269333450	3,15,7	744	149	0	0	0.255,0.288,0.387	0.947,0.816,0.928	-0.587	398207-398394-398989-399123
1021	1336	ENSG00000086504	MRPL28	chr16	-	368500	369220	368500	368635	369067	369220	1336	157113116	422726172323	178189243	486468688	581	149	0	0	0.009,0.011,0.013	0.086,0.094,0.083	-0.077	368500-368635-369067-369220
1023	1340	ENSG00000090581	GNPTG	chr16	+	1352101	1352306	1352101	1352159	1352238	1352306	1340	15,26,15	82,84,64	78,90,110	203179221	228	149	0.000202714	0.000393641	0.107,0.168,0.133	0.201,0.247,0.245	-0.095	1352101-1352159-1352238-1352306
1024	1341	ENSG00000090581	GNPTG	chr16	+	1362205	1362742	1362205	1362320	1362451	1362742	1341	18,25,21	65,61,50	173288268	87,99,135	280	149	0	0	0.128,0.179,0.183	0.514,0.608,0.514	-0.382	1362205-1362320-1362451-1362742
1026	1343	ENSG00000090581	GNPTG	chr16	+	1362451	1362742	1362451	1362534	1362610	1362742	1343	4,8,4	55,73,59	71120101	119167201	225	149	0	0	0.046,0.068,0.043	0.283,0.322,0.25	-0.233	1362451-1362534-1362610-1362742
1027	1344	ENSG00000179583	CIITA	chr16	+	10906498	10909187	10906498	10908149	10909028	10909187	1344	0,0,2	1,1,0	8,3,4	0,0,1	1028	149	4.88e-05	9.93e-05	0.0,0.0,1.0	1.0,1.0,0.367	-0.456	10906498-10908149-10909028-10909187
1029	1347	ENSG00000103042	SLC38A7	chr16	-	58675939	58676346	58675939	58676054	58676288	58676346	1347	1,6,2	14,11,13	82,90,65	20,21,34	383	149	3.25e-12	9.69e-12	0.027,0.175,0.056	0.615,0.625,0.427	-0.47	58675939-58676054-58676288-58676346
1030	1349	ENSG00000103549	RNF40	chr16	+	30769185	30769600	30769185	30769398	30769474	30769600	1349	28,20,16	477427441	40,34,36	242258322	225	149	6.39e-09	1.64e-08	0.037,0.03,0.023	0.099,0.08,0.069	-0.053	30769185-30769398-30769474-30769600
1031	1350	ENSG00000162066	AMDHD2	chr16	+	2520768	2521123	2520768	2520905	2520983	2521123	1350	18,27,23	317224226	25,24,26	129119151	227	149	0.000171062	0.000334766	0.036,0.073,0.063	0.113,0.117,0.102	-0.053	2520768-2520905-2520983-2521123
1032	1351	ENSG00000162066	AMDHD2	chr16	+	2528451	2528718	2528451	2528559	2528649	2528718	1351	106,92,82	100,98,120	107127206	77,67,123	239	149	2.21e-05	4.63e-05	0.398,0.369,0.299	0.464,0.542,0.511	-0.15	2528451-2528559-2528649-2528718
1034	1353	ENSG00000140995	DEF8	chr16	+	89964220	89964575	89964220	89964310	89964465	89964575	1353	7,3,3	93,48,50	25,36,29	52,89,91	304	149	7.05e-11	1.99e-10	0.036,0.03,0.029	0.191,0.165,0.135	-0.132	89964220-89964310-89964465-89964575
1037	1360	ENSG00000188603	CLN3	chr16	-	28482104	28482382	28482104	28482198	28482326	28482382	1360	33,16,16	340266243	50,56,77	181239288	277	149	1.48e-13	4.67e-13	0.05,0.031,0.034	0.129,0.112,0.126	-0.084	28482104-28482198-28482326-28482382
1038	1361	ENSG00000188603	CLN3	chr16	-	28482104	28482545	28482104	28482382	28482476	28482545	1361	20,12,20	382216243	38,44,58	185213242	243	149	2.58e-12	7.72e-12	0.031,0.033,0.048	0.112,0.112,0.128	-0.08	28482104-28482382-28482476-28482545
1039	1362	ENSG00000188603	CLN3	chr16	-	28482326	28482672	28482326	28482382	28482607	28482672	1362	11,12,16	4,2,3	45,39,69	0,0,1	374	149	1.53e-07	3.64e-07	0.523,0.705,0.68	1.0,1.0,0.965	-0.352	28482326-28482382-28482607-28482672
1041	1364	ENSG00000188603	CLN3	chr16	-	28482104	28482672	28482104	28482545	28482625	28482672	1364	7,10,11	343195207	30,16,43	174209227	229	149	7.71e-10	2.08e-09	0.013,0.032,0.033	0.101,0.047,0.11	-0.06	28482104-28482545-28482625-28482672
1043	1366	ENSG00000188603	CLN3	chr16	-	28487455	28488662	28487455	28487541	28488590	28488662	1366	41,26,29	19,16,16	47,43,56	10,7,9	1198	149	6.98e-05	0.000141006	0.212,0.168,0.184	0.369,0.433,0.436	-0.225	28487455-28487541-28488590-28488662
1046	1371	ENSG00000007516	BAIAP3	chr16	+	1344021	1344317	1344021	1344146	1344226	1344317	1371	0,0,0	3,2,6	10,10,8	10,12,18	229	149	2.2e-07	5.18e-07	0.0,0.0,0.0	0.394,0.352,0.224	-0.323	1344021-1344146-1344226-1344317
1051	1379	ENSG00000168701	TMEM208	chr16	+	67228494	67228881	67228494	67228657	67228796	67228881	1379	13,13,15	35,26,24	41,35,85	11,11,24	288	149	2.55e-15	8.58e-15	0.161,0.206,0.244	0.659,0.622,0.647	-0.439	67228494-67228657-67228796-67228881
1052	1380	ENSG00000168701	TMEM208	chr16	+	67228796	67229278	67228796	67228836	67228975	67229278	1380	173241244	44,38,35	196168240	26,15,33	288	149	0.038495	0.0602117	0.67,0.766,0.783	0.796,0.853,0.79	-0.073	67228796-67228836-67228975-67229278
1055	1383	ENSG00000205250	E2F4	chr16	+	67192760	67193170	67192760	67192870	67193008	67193170	1383	47,28,37	376358315	302283325	91108123	287	149	0	0	0.061,0.039,0.057	0.633,0.576,0.578	-0.543	67192760-67192870-67193008-67193170
1060	1389	ENSG00000103051	COG4	chr16	-	70508405	70509388	70508405	70508464	70509230	70509388	1389	28,7,19	468307335	290270326	153142177	915	149	0	0	0.01,0.004,0.009	0.236,0.236,0.231	-0.227	70508405-70508464-70509230-70509388
1062	1391	ENSG00000141002	TCF25	chr16	+	89904117	89905096	89904117	89904205	89904937	89905096	1391	99,64,81	450392270	509462529	152164222	881	149	0	0	0.036,0.027,0.048	0.362,0.323,0.287	-0.287	89904117-89904205-89904937-89905096
1065	1394	ENSG00000140854	KATNB1	chr16	+	57755789	57756066	57755789	57755917	57755991	57756066	1394	10,12,14	295258204	43,35,57	64,71,101	223	149	0	0	0.022,0.03,0.044	0.31,0.248,0.274	-0.245	57755789-57755917-57755991-57756066
1070	1401	ENSG00000185324	CDK10	chr16	+	89693273	89693467	89693273	89693326	89693397	89693467	1401	94,52,39	140,86,76	240223269	23,39,40	220	149	0	0	0.313,0.291,0.258	0.876,0.795,0.82	-0.543	89693273-89693326-89693397-89693467
1071	1402	ENSG00000185324	CDK10	chr16	+	89693273	89694232	89693273	89693326	89694172	89694232	1402	83,46,34	17,1,2	8748761033	7,1,2	995	149	2.26e-08	5.64e-08	0.422,0.873,0.718	0.949,0.992,0.987	-0.305	89693273-89693326-89694172-89694232
1072	1403	ENSG00000185324	CDK10	chr16	+	89693273	89694232	89693273	89693467	89694172	89694232	1403	32,18,14	214,117,95	728730872	66,77,106	854	149	0	0	0.025,0.026,0.025	0.658,0.623,0.589	-0.598	89693273-89693467-89694172-89694232
1073	1404	ENSG00000197912	SPG7	chr16	+	89529476	89530808	89529476	89529579	89530682	89530808	1404	10,10,7	138107116	226199245	206216245	1252	149	0	0	0.009,0.011,0.007	0.115,0.099,0.106	-0.098	89529476-89529579-89530682-89530808
1074	1406	ENSG00000197912	SPG7	chr16	+	89530682	89532066	89530682	89530808	89531903	89532066	1406	28,18,16	101,70,90	460413555	209236295	1244	149	0	0	0.032,0.03,0.021	0.209,0.173,0.184	-0.161	89530682-89530808-89531903-89532066
1085	1420	ENSG00000197912	SPG7	chr16	+	89554485	89557747	89554485	89556085	89556886	89557747	1420	4,3,2	4,6,3	77,77,98	20,16,25	950	149	4.18e-06	9.16e-06	0.136,0.073,0.095	0.376,0.43,0.381	-0.294	89554485-89556085-89556886-89557747
1087	1424	ENSG00000103245	CIAO3	chr16	-	730842	732900	730842	731000	732300	732900	1424	13,26,14	12,7,14	106147143	0,2,0	1449	149	0	0	0.1,0.276,0.093	1.0,0.883,1.0	-0.805	730842-731000-732300-732900
1088	1426	ENSG00000162062	TEDC2	chr16	+	2460144	2460693	2460144	2460381	2460622	2460693	1426	110,93,82	169120121	99107110	45,54,93	390	149	4.42e-07	1.02e-06	0.199,0.228,0.206	0.457,0.431,0.311	-0.189	2460144-2460381-2460622-2460693
1091	1433	ENSG00000103061	SLC7A6OS	chr16	-	68310334	68310946	68310334	68310613	68310734	68310946	1433	8,1,4	124116116	14,15,10	81,85,107	270	149	6.28e-06	1.36e-05	0.034,0.005,0.019	0.087,0.089,0.049	-0.056	68310334-68310613-68310734-68310946
1092	1434	ENSG00000103067	ESRP2	chr16	-	68232576	68232815	68232576	68232687	68232760	68232815	1434	16,8,7	199135151	154135180	105105141	222	149	0	0	0.051,0.038,0.03	0.496,0.463,0.461	-0.434	68232576-68232687-68232760-68232815
1093	1435	ENSG00000103067	ESRP2	chr16	-	68232576	68232815	68232576	68232717	68232760	68232815	1435	12,4,5	4,4,0	137107145	7,2,2	192	149	0.00239854	0.00425758	0.7,0.437,1.0	0.938,0.976,0.983	-0.253	68232576-68232717-68232760-68232815
1094	1436	ENSG00000214078	CPNE1	chr20	-	35626043	35626803	35626043	35626381	35626562	35626803	1436	73,58,54	18,7,20	510537580	5,6,7	330	149	0	0	0.647,0.789,0.549	0.979,0.976,0.974	-0.315	35626043-35626381-35626562-35626803
1095	1437	ENSG00000214078	CPNE1	chr20	-	35626043	35626803	35626043	35626381	35626566	35626803	1437	76,66,61	87511001063	514543585	392447537	334	149	0	0	0.037,0.026,0.025	0.369,0.351,0.327	-0.32	35626043-35626381-35626566-35626803
1096	1438	ENSG00000214078	CPNE1	chr20	-	35630438	35631034	35630438	35630490	35630900	35631034	1438	192140114	30,9,13	379434529	25,19,32	559	149	0.00529911	0.00909204	0.63,0.806,0.7	0.802,0.859,0.815	-0.113	35630438-35630490-35630900-35631034
1100	1442	ENSG00000007384	RHBDF1	chr16	-	58973	59349	58973	59127	59248	59349	1442	4,1,1	14,17,16	48,44,63	67,67,95	270	149	5.26e-07	1.21e-06	0.136,0.031,0.033	0.283,0.266,0.268	-0.206	58973-59127-59248-59349
1102	1445	ENSG00000090861	AARS1	chr16	-	70253267	70253800	70253267	70253381	70253665	70253800	1445	17,26,15	6,3,4	175184224	0,1,2	433	149	5.36e-11	1.52e-10	0.494,0.749,0.563	1.0,0.984,0.975	-0.384	70253267-70253381-70253665-70253800
1103	1446	ENSG00000090861	AARS1	chr16	-	70253267	70253800	70253267	70253381	70253713	70253800	1446	42,54,47	11571004806	206235278	9239421017	481	149	0	0	0.011,0.016,0.018	0.065,0.072,0.078	-0.057	70253267-70253381-70253713-70253800
1105	1448	ENSG00000090861	AARS1	chr16	-	70255727	70258217	70255727	70255836	70258032	70258217	1448	85,61,50	887621618	8908731153	543638666	2345	149	0	0	0.006,0.006,0.005	0.094,0.08,0.099	-0.085	70255727-70255836-70258032-70258217
1109	1452	ENSG00000157353	FCSK	chr16	+	70466881	70467471	70466881	70466954	70467373	70467471	1452	26,14,20	33,21,18	114117113	12,20,25	568	149	8.88e-15	2.92e-14	0.171,0.149,0.226	0.714,0.605,0.542	-0.438	70466881-70466954-70467373-70467471
1111	1454	ENSG00000157353	FCSK	chr16	+	70466881	70467966	70466881	70467471	70467885	70467966	1454	12,5,5	23,24,14	69,71,79	18,24,17	563	149	0	0	0.121,0.052,0.086	0.504,0.439,0.552	-0.412	70466881-70467471-70467885-70467966
1113	1456	ENSG00000157353	FCSK	chr16	+	70478550	70479403	70478550	70478650	70479179	70479403	1456	26,12,8	89,78,60	169142191	65,65,89	678	149	0	0	0.06,0.033,0.028	0.364,0.324,0.32	-0.296	70478550-70478650-70479179-70479403
1114	1457	ENSG00000168872	DDX19A	chr16	+	70370222	70371563	70370222	70370385	70371371	70371563	1457	13,18,11	190163231	128108129	117,111,94	1135	149	0	0	0.009,0.014,0.006	0.126,0.113,0.153	-0.121	70370222-70370385-70371371-70371563
1117	1464	ENSG00000089280	FUS	chr16	+	31184938	31188357	31184938	31185179	31188324	31188357	1464	128,67,97	14,11,9	864882999934	23,18,22	3294	149	0	0	0.293,0.216,0.328	0.944,0.954,0.953	-0.671	31184938-31185179-31188324-31188357
1119	1466	ENSG00000007541	PIGQ	chr16	+	580182	580972	580182	580263	580857	580972	1466	29,13,11	137105120	138150192	101104139	743	149	0	0	0.041,0.024,0.018	0.215,0.224,0.217	-0.191	580182-580263-580857-580972
1120	1467	ENSG00000102879	CORO1A	chr16	+	30185208	30186720	30185208	30185407	30186597	30186720	1467	6,2,5	45,76,68	54,61,51	26,33,53	1339	149	0	0	0.015,0.003,0.008	0.188,0.171,0.097	-0.143	30185208-30185407-30186597-30186720
1121	1468	ENSG00000102879	CORO1A	chr16	+	30186815	30187223	30186815	30186945	30187038	30187223	1468	3,4,3	63,53,63	8,13,13	21,32,38	242	149	3.38e-08	8.34e-08	0.028,0.044,0.028	0.19,0.2,0.174	-0.155	30186815-30186945-30187038-30187223
1123	1470	ENSG00000102886	GDPD3	chr16	-	30112657	30113064	30112657	30112793	30113021	30113064	1470	0,6,0	10,25,15	14,29,7	20,20,22	377	149	4.17e-06	9.14e-06	0.0,0.087,0.0	0.217,0.364,0.112	-0.202	30112657-30112793-30113021-30113064
1124	1471	ENSG00000149923	PPP4C	chr16	+	30082745	30083567	30082745	30082847	30083393	30083567	1471	204136138	185612441222	331445429	286291337	695	149	0	0	0.023,0.023,0.024	0.199,0.247,0.214	-0.197	30082745-30082847-30083393-30083567
1126	1473	ENSG00000149923	PPP4C	chr16	+	30083393	30083781	30083393	30083567	30083654	30083781	1473	101,69,53	226615591488	97113143	374427423	236	149	0	0	0.027,0.027,0.022	0.141,0.143,0.176	-0.128	30083393-30083567-30083654-30083781
1128	1475	ENSG00000169592	INO80E	chr16	+	30001211	30004657	30001211	30001530	30004567	30004657	1475	112,89,85	40,40,36	299931503566	8,11,19	3186	149	0	0	0.116,0.094,0.099	0.946,0.931,0.898	-0.822	30001211-30001530-30004567-30004657
1130	1478	ENSG00000177455	CD19	chr16	+	28937454	28937680	28937454	28937523	28937623	28937680	1478	3,4,3	52,41,44	4,4,10	11,11,8	249	149	1.79e-05	3.76e-05	0.033,0.055,0.039	0.179,0.179,0.428	-0.22	28937454-28937523-28937623-28937680
1131	1482	ENSG00000187193	MT1X	chr16	+	56682469	56684196	56682469	56682568	56683957	56684196	1482	30,20,21	6,4,11	61,75,71	2,6,8	1538	149	0.00104703	0.0019147	0.326,0.326,0.156	0.747,0.548,0.462	-0.316	56682469-56682568-56683957-56684196
1133	1485	ENSG00000196118	CCDC189	chr16	-	30759011	30759247	30759011	30759101	30759177	30759247	1485	5,4,6	16,17,21	24,19,29	22,30,29	225	149	0.000182307	0.000355951	0.171,0.135,0.159	0.419,0.295,0.398	-0.216	30759011-30759101-30759177-30759247
1134	1486	ENSG00000196118	CCDC189	chr16	-	30759341	30759724	30759341	30759458	30759653	30759724	1486	34,30,27	36,26,14	77,78,111	19,9,18	344	149	1.21e-08	3.04e-08	0.29,0.333,0.455	0.637,0.79,0.728	-0.359	30759341-30759458-30759653-30759724
1135	1487	ENSG00000196118	CCDC189	chr16	-	30759341	30759724	30759341	30759557	30759653	30759724	1487	22,15,12	9,12,8	53,52,68	10,6,10	245	149	4.81e-05	9.81e-05	0.598,0.432,0.477	0.763,0.841,0.805	-0.301	30759341-30759557-30759653-30759724
1136	1488	ENSG00000196118	CCDC189	chr16	-	30760283	30760668	30760283	30760453	30760605	30760668	1488	11,10,16	107,75,59	266280333	28,23,35	301	149	0	0	0.048,0.062,0.118	0.825,0.858,0.825	-0.76	30760283-30760453-30760605-30760668
1138	1490	ENSG00000090447	TFAP4	chr16	-	4260089	4260595	4260089	4260245	4260454	4260595	1490	9,5,4	140,86,101	17,13,21	74,64,96	358	149	4.48e-07	1.04e-06	0.026,0.024,0.016	0.087,0.078,0.083	-0.061	4260089-4260245-4260454-4260595
1139	1491	ENSG00000090447	TFAP4	chr16	-	4261778	4262422	4261778	4261949	4262323	4262422	1491	26,20,14	155114107	51,51,53	75,73,80	523	149	3e-15	1.01e-14	0.046,0.048,0.036	0.162,0.166,0.159	-0.119	4261778-4261949-4262323-4262422
1140	1492	ENSG00000131652	THOC6	chr16	+	3025707	3026288	3025707	3025823	3025923	3026288	1492	20,28,26	345329290	18,15,28	82113119	249	149	1.12e-05	2.37e-05	0.034,0.048,0.051	0.116,0.074,0.123	-0.06	3025707-3025823-3025923-3026288
1141	1493	ENSG00000131652	THOC6	chr16	+	3025923	3026166	3025923	3025988	3026062	3026166	1493	18,23,8	538380316	54,70,74	70,86,109	223	149	0	0	0.022,0.039,0.017	0.34,0.352,0.312	-0.309	3025923-3025988-3026062-3026166
1142	1494	ENSG00000131652	THOC6	chr16	+	3025923	3026288	3025923	3025988	3026250	3026288	1494	49,40,23	17,12,6	122147152	1,2,0	411	149	0	0	0.511,0.547,0.582	0.978,0.964,1.0	-0.434	3025923-3025988-3026250-3026288
1143	1495	ENSG00000131652	THOC6	chr16	+	3025923	3026288	3025923	3026166	3026250	3026288	1495	70,41,29	723598592	83,92,104	136164184	233	149	0	0	0.058,0.042,0.03	0.281,0.264,0.265	-0.227	3025923-3026166-3026250-3026288
1144	1497	ENSG00000182224	CYB5D1	chr17	+	7858402	7858824	7858402	7858479	7858605	7858824	1497	4,11,12	89,84,72	49,56,77	61,61,73	275	149	0	0	0.024,0.066,0.083	0.303,0.332,0.364	-0.275	7858402-7858479-7858605-7858824
1145	1498	ENSG00000123154	WDR83	chr19	+	12669754	12670080	12669754	12669893	12669976	12670080	1498	32,41,32	121150132	73,69,70	65,29,65	232	149	1.89e-13	5.93e-13	0.145,0.149,0.135	0.419,0.604,0.409	-0.334	12669754-12669893-12669976-12670080
1146	1501	ENSG00000174177	CTU2	chr16	+	88714382	88714737	88714382	88714486	88714586	88714737	1501	1,2,2	195108131	13,13,21	41,45,43	249	149	0	0	0.003,0.011,0.009	0.159,0.147,0.226	-0.17	88714382-88714486-88714586-88714737
1153	1511	ENSG00000039523	RIPOR1	chr16	+	67540457	67540704	67540457	67540501	67540551	67540704	1511	13,4,9	2,5,3	29,17,39	3,3,1	199	149	0.0105064	0.0174994	0.83,0.375,0.692	0.879,0.809,0.967	-0.253	67540457-67540501-67540551-67540704
1154	1512	ENSG00000039523	RIPOR1	chr16	+	67540457	67540704	67540457	67540501	67540578	67540704	1512	15,12,14	219134138	35,23,52	87,84,122	226	149	1.44e-13	4.55e-13	0.043,0.056,0.063	0.21,0.153,0.219	-0.14	67540457-67540501-67540578-67540704
1155	1513	ENSG00000039523	RIPOR1	chr16	+	67545948	67546231	67545948	67546032	67546140	67546231	1513	25,33,27	296264225	31,56,78	156158192	257	149	8.31e-11	2.34e-10	0.047,0.068,0.065	0.103,0.17,0.191	-0.095	67545948-67546032-67546140-67546231
1156	1514	ENSG00000099999	RNF215	chr22	-	30379481	30379780	30379481	30379622	30379710	30379780	1514	14,12,8	33,34,24	144140193	53,50,73	237	149	0	0	0.211,0.182,0.173	0.631,0.638,0.624	-0.442	30379481-30379622-30379710-30379780
1158	1516	ENSG00000167508	MVD	chr16	-	88657435	88658029	88657435	88657582	88657914	88658029	1516	17,18,20	228354383	146164171	112131156	481	149	0	0	0.023,0.016,0.016	0.288,0.279,0.253	-0.255	88657435-88657582-88657914-88658029
1159	1519	ENSG00000102977	ACD	chr16	-	67658927	67659613	67658927	67659079	67659536	67659613	1519	79,35,41	12,14,13	188184254	3,2,4	606	149	2.11e-15	7.11e-15	0.618,0.381,0.437	0.939,0.958,0.94	-0.467	67658927-67659079-67659536-67659613
1160	1521	ENSG00000038358	EDC4	chr16	+	67881264	67881533	67881264	67881417	67881496	67881533	1521	39,19,28	353175165	75,65,88	168209272	228	149	2.24e-11	6.48e-11	0.067,0.066,0.1	0.226,0.169,0.175	-0.112	67881264-67881417-67881496-67881533
1161	1522	ENSG00000038358	EDC4	chr16	+	67881667	67882109	67881667	67881845	67881953	67882109	1522	82,73,79	218161143	191201237	163150176	257	149	1.11e-16	3.89e-16	0.179,0.208,0.243	0.405,0.437,0.438	-0.217	67881667-67881845-67881953-67882109
1164	1526	ENSG00000261884	NA	chr16	-	67934796	67935478	67934796	67934948	67935295	67935478	1526	41,42,34	46,72,75	90112131	11,12,24	496	149	0	0	0.211,0.149,0.12	0.711,0.737,0.621	-0.53	67934796-67934948-67935295-67935478
1165	1527	ENSG00000140848	CPNE2	chr16	+	57146084	57147964	57146084	57146321	57147550	57147964	1527	8,21,14	203136126	66,70,111	54,60,74	1378	149	0	0	0.004,0.016,0.012	0.117,0.112,0.14	-0.112	57146084-57146321-57147550-57147964
1168	1530	ENSG00000077235	GTF3C1	chr16	-	27463540	27464836	27463540	27463592	27464319	27464836	1530	17,2,5	38,47,31	268319427	67,61,74	876	149	0	0	0.071,0.007,0.027	0.405,0.471,0.495	-0.422	27463540-27463592-27464319-27464836
1169	1531	ENSG00000077235	GTF3C1	chr16	-	27463540	27464836	27463540	27463592	27464394	27464836	1531	39,29,33	83132100	330404538	148157183	951	149	0	0	0.069,0.033,0.049	0.259,0.287,0.315	-0.237	27463540-27463592-27464394-27464836
1172	1536	ENSG00000174628	IQCK	chr16	+	19763847	19764112	19763847	19763900	19764034	19764112	1536	4,1,1	44,17,27	11,5,3	16,16,11	283	149	3.63e-05	7.48e-05	0.046,0.03,0.019	0.266,0.141,0.126	-0.146	19763847-19763900-19764034-19764112
1174	1540	ENSG00000141646	SMAD4	chr18	+	51076637	51077419	51076637	51076776	51077306	51077419	1540	2,2,4	3,2,4	27,33,24	1,5,2	679	149	4.73e-06	1.03e-05	0.128,0.18,0.18	0.856,0.592,0.725	-0.562	51076637-51076776-51077306-51077419
1178	1544	ENSG00000140694	PARN	chr16	-	14627105	14628251	14627105	14627187	14628171	14628251	1544	2,4,2	5,2,6	5,5,4	1,2,0	1133	149	0.0254537	0.0406002	0.05,0.208,0.042	0.397,0.247,1.0	-0.448	14627105-14627187-14628171-14628251
1179	1548	ENSG00000140983	RHOT2	chr16	+	668131	668411	668131	668236	668352	668411	1548	23,37,41	185270324	164136182	441462496	265	149	1.25e-12	3.78e-12	0.065,0.072,0.066	0.173,0.142,0.171	-0.094	668131-668236-668352-668411
1180	1549	ENSG00000140983	RHOT2	chr16	+	668352	668569	668352	668411	668487	668569	1549	17,34,24	244389465	105120144	633670802	225	149	1.35e-10	3.78e-10	0.044,0.055,0.033	0.099,0.106,0.106	-0.06	668352-668411-668487-668569
1181	1550	ENSG00000140983	RHOT2	chr16	+	668352	668699	668352	668411	668655	668699	1550	41,34,28	7,16,8	123157177	6,14,9	393	149	5.67e-06	1.23e-05	0.69,0.446,0.57	0.886,0.81,0.882	-0.291	668352-668411-668655-668699
1182	1551	ENSG00000140983	RHOT2	chr16	+	668352	668699	668352	668569	668655	668699	1551	30,18,15	212249300	69,83,102	433426525	235	149	6.26e-07	1.43e-06	0.082,0.044,0.031	0.092,0.11,0.11	-0.052	668352-668569-668655-668699
1184	1554	ENSG00000140983	RHOT2	chr16	+	668655	670175	668655	668699	670122	670175	1554	22,21,18	26,21,22	290319401	22,21,18	1572	149	0	0	0.074,0.087,0.072	0.555,0.59,0.679	-0.53	668655-668699-670122-670175
1185	1555	ENSG00000140983	RHOT2	chr16	+	669552	670175	669552	669606	670122	670175	1555	12,17,13	399262277	185183236	350323402	665	149	0	0	0.007,0.014,0.01	0.106,0.113,0.116	-0.101	669552-669606-670122-670175
1186	1556	ENSG00000140983	RHOT2	chr16	+	670122	670357	670122	670175	670248	670357	1556	50,48,31	431285295	141119156	322305331	222	149	0	0	0.072,0.102,0.066	0.227,0.208,0.24	-0.145	670122-670175-670248-670357
1188	1558	ENSG00000140983	RHOT2	chr16	+	670891	671203	670891	671000	671082	671203	1558	50,41,28	373190203	496599676	116146149	231	149	0	0	0.08,0.122,0.082	0.734,0.726,0.745	-0.64	670891-671000-671082-671203
1190	1560	ENSG00000140983	RHOT2	chr16	+	671859	672181	671859	672002	672083	672181	1560	15,14,7	301240246	79,92,103	416474582	230	149	1.55e-15	5.27e-15	0.031,0.036,0.018	0.11,0.112,0.103	-0.08	671859-672002-672083-672181
1191	1561	ENSG00000140983	RHOT2	chr16	+	672253	672566	672253	672384	672488	672566	1561	16,14,18	427246280	108114150	391351554	253	149	0	0	0.022,0.032,0.036	0.14,0.161,0.138	-0.116	672253-672384-672488-672566
1193	1563	ENSG00000140983	RHOT2	chr16	+	672253	672825	672253	672566	672702	672825	1563	41,9,12	346231255	99161197	417361477	285	149	0	0	0.058,0.02,0.024	0.11,0.189,0.178	-0.125	672253-672566-672702-672825
1194	1564	ENSG00000156858	PRR14	chr16	+	30651595	30651964	30651595	30651668	30651795	30651964	1564	31,21,17	77126116	45,53,49	55,51,75	276	149	6.25e-11	1.77e-10	0.179,0.083,0.073	0.306,0.359,0.261	-0.197	30651595-30651668-30651795-30651964
1195	1565	ENSG00000156858	PRR14	chr16	+	30652720	30653103	30652720	30652842	30652913	30653103	1565	10,8,16	274165151	70,79,86	82,73,97	220	149	0	0	0.024,0.032,0.067	0.366,0.423,0.375	-0.347	30652720-30652842-30652913-30653103
1196	1566	ENSG00000167965	MLST8	chr16	+	2206357	2206659	2206357	2206409	2206478	2206659	1566	159,79,62	88,31,39	22,24,50	5,5,9	218	149	0.000201185	0.000391007	0.553,0.635,0.521	0.75,0.766,0.792	-0.2	2206357-2206409-2206478-2206659
1198	1568	ENSG00000167965	MLST8	chr16	+	2206357	2206659	2206357	2206409	2206496	2206659	1568	194,110,87	1269707709	27,30,58	147133161	236	149	0.000171791	0.000336096	0.088,0.089,0.072	0.104,0.125,0.185	-0.055	2206357-2206409-2206496-2206659
1200	1570	ENSG00000167965	MLST8	chr16	+	2208209	2208613	2208209	2208334	2208449	2208613	1570	117,75,59	1031890838	31,38,40	167149192	264	149	2.65e-08	6.58e-08	0.06,0.045,0.038	0.095,0.126,0.105	-0.061	2208209-2208334-2208449-2208613
1201	1571	ENSG00000127580	WDR24	chr16	-	685868	686186	685868	685990	686067	686186	1571	15,14,23	146,67,77	25,45,62	40,40,45	226	149	2.78e-12	8.31e-12	0.063,0.121,0.165	0.292,0.426,0.476	-0.282	685868-685990-686067-686186
1202	1572	ENSG00000168096	ANKS3	chr16	-	4701433	4702242	4701433	4701543	4702101	4702242	1572	10,17,11	77,59,60	42,48,52	44,53,58	707	149	2.01e-13	6.28e-13	0.027,0.057,0.037	0.167,0.16,0.159	-0.122	4701433-4701543-4702101-4702242
1203	1573	ENSG00000172366	MCRIP2	chr16	+	647416	647884	647416	647544	647782	647884	1573	99,145,94	74711361094	270350378	193212296	387	149	0	0	0.049,0.047,0.032	0.35,0.389,0.33	-0.314	647416-647544-647782-647884
1204	1574	ENSG00000103249	CLCN7	chr16	-	1449275	1450666	1449275	1449327	1450496	1450666	1574	32,24,19	187,78,72	704765883	167203259	1318	149	0	0	0.019,0.034,0.029	0.323,0.299,0.278	-0.273	1449275-1449327-1450496-1450666
1210	1581	ENSG00000103126	AXIN1	chr16	-	289439	293718	289439	289607	293487	293718	1581	17,15,14	171168157	369412498	86,82,157	4029	149	0	0	0.004,0.003,0.003	0.137,0.157,0.105	-0.13	289439-289607-293487-293718
1211	1582	ENSG00000161996	WDR90	chr16	+	653745	655147	653745	653803	655028	655147	1582	16,9,7	5,8,4	282330348	41,40,48	1374	149	2.11e-05	4.41e-05	0.258,0.109,0.16	0.427,0.472,0.44	-0.271	653745-653803-655028-655147
1214	1585	ENSG00000161996	WDR90	chr16	+	655772	656537	655772	655889	656301	656537	1585	7,10,3	12,7,4	137187216	53,48,51	561	149	1.83e-05	3.84e-05	0.134,0.275,0.166	0.407,0.509,0.529	-0.29	655772-655889-656301-656537
1215	1586	ENSG00000161996	WDR90	chr16	+	666454	666792	666454	666598	666672	666792	1586	11,18,23	70,48,54	148191170	290321361	223	149	0.00350556	0.00612952	0.095,0.2,0.222	0.254,0.284,0.239	-0.087	666454-666598-666672-666792
1216	1587	ENSG00000140374	ETFA	chr15	-	76225848	76227230	76225848	76225929	76227137	76227230	1587	61,62,49	5,4,7	145120161	7,3,1	1357	149	0.0030576	0.00537121	0.573,0.63,0.435	0.695,0.815,0.946	-0.273	76225848-76225929-76227137-76227230
1222	1595	ENSG00000166965	RCCD1	chr15	+	90956611	90957503	90956611	90956900	90957112	90957503	1595	18,37,43	71120143	222228313	35,71,52	361	149	0	0	0.095,0.113,0.11	0.724,0.57,0.713	-0.563	90956611-90956900-90957112-90957503
1234	1614	ENSG00000140400	MAN2C1	chr15	-	75356605	75356902	75356605	75356685	75356792	75356902	1614	11,15,17	46,32,33	151161198	128106163	256	149	4.75e-09	1.22e-08	0.122,0.214,0.231	0.407,0.469,0.414	-0.241	75356605-75356685-75356792-75356902
1235	1615	ENSG00000140400	MAN2C1	chr15	-	75358461	75358808	75358461	75358618	75358703	75358808	1615	10,13,7	48,27,28	213208235	71,87,102	234	149	0	0	0.117,0.235,0.137	0.656,0.604,0.595	-0.455	75358461-75358618-75358703-75358808
1236	1616	ENSG00000140400	MAN2C1	chr15	-	75359058	75359425	75359058	75359153	75359327	75359425	1616	10,9,3	15,6,12	282342354	24,26,44	323	149	1.07e-13	3.38e-13	0.235,0.409,0.103	0.844,0.859,0.788	-0.581	75359058-75359153-75359327-75359425
1238	1618	ENSG00000140465	CYP1A1	chr15	-	74720719	74721053	74720719	74720774	74720966	74721053	1618	1,0,0	2,3,3	2,1,5	4,3,8	341	149	0.00107187	0.00195697	0.179,0.0,0.0	0.179,0.127,0.215	-0.114	74720719-74720774-74720966-74721053
1242	1625	ENSG00000169032	MAP2K1	chr15	+	66487227	66489276	66487227	66487292	66489214	66489276	1625	56,49,37	615458456	265253280	196188217	2071	149	0	0	0.007,0.008,0.006	0.089,0.088,0.085	-0.08	66487227-66487292-66489214-66489276
1243	1626	ENSG00000169032	MAP2K1	chr15	+	66487227	66489763	66487227	66489276	66489717	66489763	1626	27,46,27	798444437	70,71,76	195215246	590	149	0	0	0.008,0.025,0.015	0.083,0.077,0.072	-0.061	66487227-66489276-66489717-66489763
1245	1630	ENSG00000103653	CSK	chr15	+	74800411	74800746	74800411	74800505	74800680	74800746	1630	15,16,10	639403414	39,52,64	119189170	324	149	0	0	0.011,0.018,0.011	0.131,0.112,0.148	-0.117	74800411-74800505-74800680-74800746
1246	1631	ENSG00000103653	CSK	chr15	+	74800680	74800922	74800680	74800746	74800822	74800922	1631	50,49,50	601455445	29,46,40	136174190	225	149	2.37e-07	5.56e-07	0.052,0.067,0.069	0.124,0.149,0.122	-0.069	74800680-74800746-74800822-74800922
1248	1633	ENSG00000130703	OSBPL2	chr20	+	62281057	62281879	62281057	62281165	62281789	62281879	1633	10,13,8	159109110	215240284	94116130	773	149	0	0	0.012,0.022,0.014	0.306,0.285,0.296	-0.28	62281057-62281165-62281789-62281879
1249	1634	ENSG00000213614	HEXA	chr15	-	72345445	72346325	72345445	72345550	72346234	72346325	1634	33,22,38	255298315	299323365	623606746	833	149	0	0	0.023,0.013,0.021	0.079,0.087,0.08	-0.063	72345445-72345550-72346234-72346325
1255	1640	ENSG00000213614	HEXA	chr15	-	72353067	72355624	72353067	72353178	72355558	72355624	1640	22,7,9	21,15,12	66,33,59	19,25,33	2529	149	0.000166351	0.000325828	0.058,0.027,0.042	0.17,0.072,0.095	-0.07	72353067-72353178-72355558-72355624
1260	1645	ENSG00000198690	FAN1	chr15	+	30925126	30928656	30925126	30925291	30925788	30928656	1645	9,1,7	42,20,24	96100118	34,34,58	646	149	0	0	0.047,0.011,0.063	0.394,0.404,0.319	-0.332	30925126-30925291-30925788-30928656
1262	1647	ENSG00000198690	FAN1	chr15	+	30925788	30928656	30925788	30925939	30928552	30928656	1647	99,91,87	30,24,17	101110481120	16,21,15	2762	149	0	0	0.151,0.17,0.216	0.773,0.729,0.801	-0.589	30925788-30925939-30928552-30928656
1265	1650	ENSG00000103876	FAH	chr15	+	80152793	80153135	80152793	80152841	80153025	80153135	1650	121117144	12,8,10	66,67,89	3,5,2	333	149	0.0623904	0.0952793	0.819,0.867,0.866	0.908,0.857,0.952	-0.055	80152793-80152841-80153025-80153135
1272	1658	ENSG00000103723	AP3B2	chr15	-	82659844	82661922	82659844	82659983	82661824	82661922	1658	1,1,0	7,3,7	14,11,23	8,5,11	1990	149	5.94e-08	1.44e-07	0.011,0.024,0.0	0.116,0.141,0.135	-0.119	82659844-82659983-82661824-82661922
1273	1659	ENSG00000103723	AP3B2	chr15	-	82662167	82662922	82662167	82662252	82662693	82662922	1659	0,0,4	6,7,7	12,8,10	3,2,6	590	149	3.44e-07	8e-07	0.0,0.0,0.126	0.503,0.503,0.296	-0.392	82662167-82662252-82662693-82662922
1274	1660	ENSG00000103723	AP3B2	chr15	-	82662167	82663233	82662167	82662922	82663126	82663233	1660	0,1,0	3,6,4	4,6,2	3,4,11	353	149	5.31e-05	0.000107878	0.0,0.066,0.0	0.36,0.388,0.071	-0.251	82662167-82662922-82663126-82663233
1275	1661	ENSG00000103723	AP3B2	chr15	-	82663126	82663620	82663126	82663233	82663559	82663620	1661	0,0,0	9,6,8	6,6,10	8,3,6	475	149	3.09e-09	8.03e-09	0.0,0.0,0.0	0.19,0.386,0.343	-0.306	82663126-82663233-82663559-82663620
1276	1664	ENSG00000103723	AP3B2	chr15	-	82663126	82663975	82663126	82663620	82663800	82663975	1664	0,1,0	18,10,11	4,4,4	13,7,13	329	149	3.74e-05	7.68e-05	0.0,0.043,0.0	0.122,0.206,0.122	-0.136	82663126-82663620-82663800-82663975
1280	1669	ENSG00000103723	AP3B2	chr15	-	82688735	82689232	82688735	82688831	82689157	82689232	1669	0,2,8	8,4,10	23,21,38	3,5,7	475	149	9.71e-09	2.46e-08	0.0,0.136,0.201	0.706,0.568,0.63	-0.522	82688735-82688831-82689157-82689232
1282	1673	ENSG00000062524	LTK	chr15	-	41504341	41504640	41504341	41504432	41504505	41504640	1673	2,2,0	6,7,3	2,4,6	5,6,1	222	149	0.0145093	0.0237868	0.183,0.161,0.0	0.212,0.309,0.801	-0.326	41504341-41504432-41504505-41504640
1289	1685	ENSG00000168970	JMJD7-PLA2G4B	chr15	+	41834739	41835223	41834739	41834893	41834969	41835223	1685	9,5,11	23,31,36	40,47,66	10,15,20	225	149	0	0	0.206,0.097,0.168	0.726,0.675,0.686	-0.539	41834739-41834893-41834969-41835223
1290	1686	ENSG00000168970	JMJD7-PLA2G4B	chr15	+	41836474	41836940	41836474	41836551	41836780	41836940	1686	5,6,6	70,62,71	27,38,41	45,40,43	378	149	0	0	0.027,0.037,0.032	0.191,0.272,0.273	-0.213	41836474-41836551-41836780-41836940
1293	1689	ENSG00000168970	JMJD7-PLA2G4B	chr15	+	41845202	41845775	41845202	41845320	41845637	41845775	1689	3,1,0	12,6,4	19,18,16	27,35,32	466	149	0.000972899	0.00178251	0.074,0.051,0.0	0.184,0.141,0.138	-0.113	41845202-41845320-41845637-41845775
1294	1690	ENSG00000168970	JMJD7-PLA2G4B	chr15	+	41845942	41846382	41845942	41846047	41846202	41846382	1690	0,0,0	17,4,7	5,10,17	64,58,83	304	149	7.33e-05	0.000147393	0.0,0.0,0.0	0.037,0.078,0.091	-0.069	41845942-41846047-41846202-41846382
1301	1697	ENSG00000157734	SNX22	chr15	+	64152242	64152742	64152242	64152326	64152637	64152742	1697	13,11,19	1,4,5	43,59,47	3,2,2	460	149	0.00487351	0.00839795	0.808,0.471,0.552	0.823,0.905,0.884	-0.26	64152242-64152326-64152637-64152742
1306	1702	ENSG00000140521	POLG	chr15	-	89317375	89318749	89317375	89317536	89317938	89318749	1702	19,20,10	45,28,31	213185213	101,73,114	551	149	6.88e-15	2.27e-14	0.102,0.162,0.08	0.363,0.407,0.336	-0.254	89317375-89317536-89317938-89318749
1308	1704	ENSG00000140521	POLG	chr15	-	89317375	89318749	89317375	89317536	89318540	89318749	1704	58,41,35	216240231	373368505	134148184	1153	149	0	0	0.034,0.022,0.019	0.265,0.243,0.262	-0.232	89317375-89317536-89318540-89318749
1309	1705	ENSG00000140521	POLG	chr15	-	89317938	89318749	89317938	89317975	89318540	89318749	1705	64,47,41	3,3,9	265285429	4,2,1	714	149	3.9e-07	9.03e-07	0.817,0.766,0.487	0.933,0.967,0.989	-0.273	89317938-89317975-89318540-89318749
1310	1706	ENSG00000140521	POLG	chr15	-	89317938	89318749	89317938	89318037	89318540	89318749	1706	46,27,29	30,17,27	180211319	57,56,84	652	149	3.95e-07	9.15e-07	0.259,0.266,0.197	0.419,0.463,0.465	-0.208	89317938-89318037-89318540-89318749
1311	1707	ENSG00000140521	POLG	chr15	-	89320765	89321260	89320765	89321012	89321124	89321260	1707	5,5,4	250,143,94	53,38,59	157179170	261	149	0	0	0.011,0.02,0.024	0.162,0.108,0.165	-0.127	89320765-89321012-89321124-89321260
1312	1708	ENSG00000140521	POLG	chr15	-	89327166	89328535	89327166	89327349	89328455	89328535	1708	15,9,8	170146119	128143140	146146208	1255	149	0	0	0.01,0.007,0.008	0.094,0.104,0.074	-0.082	89327166-89327349-89328455-89328535
1313	1709	ENSG00000102901	CENPT	chr16	-	67829764	67830548	67829764	67830088	67830389	67830548	1709	46,39,30	289210179	627542800	58,69,87	450	149	0	0	0.05,0.058,0.053	0.782,0.722,0.753	-0.699	67829764-67830088-67830389-67830548
1314	1710	ENSG00000102901	CENPT	chr16	-	67829764	67831358	67829764	67830088	67831215	67831358	1710	83,71,80	2,4,2	10029961341	3,0,0	1276	149	5.24e-06	1.14e-05	0.829,0.675,0.824	0.975,1.0,1.0	-0.216	67829764-67830088-67831215-67831358
1315	1711	ENSG00000102901	CENPT	chr16	-	67829764	67831358	67829764	67830548	67831215	67831358	1711	26,27,37	225175172	361434508	165169209	816	149	0	0	0.021,0.027,0.038	0.285,0.319,0.307	-0.275	67829764-67830548-67831215-67831358
1320	1716	ENSG00000102901	CENPT	chr16	-	67832227	67832545	67832227	67832315	67832454	67832545	1716	15,14,11	280183209	113124143	200200263	288	149	0	0	0.027,0.038,0.027	0.226,0.243,0.22	-0.199	67832227-67832315-67832454-67832545
1323	1719	ENSG00000171766	GATM	chr15	-	45376600	45378544	45376600	45376819	45378384	45378544	1719	1,5,3	46,39,28	32,30,68	29,37,36	1714	149	0	0	0.002,0.011,0.009	0.088,0.066,0.141	-0.091	45376600-45376819-45378384-45378544
1327	1727	ENSG00000166411	IDH3A	chr15	+	78156907	78157631	78156907	78157162	78157547	78157631	1727	7,3,8	32,29,13	54,45,63	4,5,6	534	149	0	0	0.058,0.028,0.147	0.79,0.715,0.746	-0.673	78156907-78157162-78157547-78157631
1331	1734	ENSG00000284946	NA	chr15	-	90980883	90981669	90980883	90981033	90981498	90981669	1734	96,63,46	788542485	360334430	523522532	614	149	0	0	0.029,0.027,0.022	0.143,0.134,0.164	-0.121	90980883-90981033-90981498-90981669
1339	1744	ENSG00000140553	UNC45A	chr15	+	90935945	90936460	90935945	90935982	90936284	90936460	1744	30,30,22	233352280	79,83,100	221183243	451	149	0	0	0.041,0.027,0.025	0.106,0.13,0.12	-0.088	90935945-90935982-90936284-90936460
1340	1745	ENSG00000140553	UNC45A	chr15	+	90948141	90948794	90948141	90948283	90948653	90948794	1745	106,54,54	993598628	152154199	369419514	519	149	0	0	0.03,0.025,0.024	0.106,0.095,0.1	-0.074	90948141-90948283-90948653-90948794
1341	1746	ENSG00000140553	UNC45A	chr15	+	90949653	90950267	90949653	90949720	90950153	90950267	1746	29,28,39	703739710	196176259	438420561	582	149	0	0	0.01,0.01,0.014	0.103,0.097,0.106	-0.091	90949653-90949720-90950153-90950267
1342	1747	ENSG00000177082	WDR73	chr15	-	84645470	84646348	84645470	84645836	84645972	84646348	1747	26,16,12	52,51,23	227214292	68,82,104	285	149	0	0	0.207,0.141,0.214	0.636,0.577,0.595	-0.415	84645470-84645836-84645972-84646348
1343	1748	ENSG00000177082	WDR73	chr15	-	84645470	84646348	84645470	84645836	84646183	84646348	1748	51,35,25	163135112	356348465	48,50,56	496	149	0	0	0.086,0.072,0.063	0.69,0.676,0.714	-0.62	84645470-84645836-84646183-84646348
1344	1749	ENSG00000177082	WDR73	chr15	-	84645972	84646348	84645972	84646085	84646183	84646348	1749	33,22,19	50,33,20	164172222	61,35,82	247	149	3.58e-12	1.06e-11	0.285,0.287,0.364	0.619,0.748,0.62	-0.35	84645972-84646085-84646183-84646348
1345	1750	ENSG00000177082	WDR73	chr15	-	84647889	84648625	84647889	84647954	84648536	84648625	1750	30,14,21	165152129	320318324	86,79,81	731	149	0	0	0.036,0.018,0.032	0.431,0.451,0.449	-0.415	84647889-84647954-84648536-84648625
1346	1751	ENSG00000196547	MAN2A2	chr15	+	90912042	90912664	90912042	90912279	90912516	90912664	1751	1,2,2	4,6,1	207227241	70,67,69	386	149	7.41e-05	0.000148828	0.088,0.114,0.436	0.533,0.567,0.574	-0.345	90912042-90912279-90912516-90912664
1347	1752	ENSG00000196547	MAN2A2	chr15	+	90912042	90912664	90912042	90912279	90912541	90912664	1752	9,4,5	71,24,22	254262302	160235223	411	149	0	0	0.044,0.057,0.076	0.365,0.288,0.329	-0.268	90912042-90912279-90912541-90912664
1354	1761	ENSG00000140365	COMMD4	chr15	+	75338061	75338420	75338061	75338133	75338354	75338420	1761	59,69,47	132915671507	242304347	440395494	370	149	0	0	0.018,0.017,0.012	0.181,0.237,0.22	-0.197	75338061-75338133-75338354-75338420
1357	1764	ENSG00000140365	COMMD4	chr15	+	75338984	75339878	75338984	75339104	75339701	75339878	1764	87,77,80	5,5,7	355342401	2,1,3	746	149	9.43e-09	2.39e-08	0.777,0.755,0.695	0.973,0.986,0.964	-0.232	75338984-75339104-75339701-75339878
1361	1768	ENSG00000140474	ULK3	chr15	-	74840233	74840641	74840233	74840316	74840497	74840641	1768	7,11,2	68,80,61	108108162	13,10,19	330	149	0	0	0.044,0.058,0.015	0.79,0.83,0.794	-0.766	74840233-74840316-74840497-74840641
1363	1770	ENSG00000140474	ULK3	chr15	-	74842074	74842420	74842074	74842195	74842279	74842420	1770	17,14,18	121,76,73	41,38,35	59,50,75	233	149	4.53e-09	1.16e-08	0.082,0.105,0.136	0.308,0.327,0.23	-0.181	74842074-74842195-74842279-74842420
1365	1772	ENSG00000140474	ULK3	chr15	-	74842279	74842676	74842279	74842420	74842534	74842676	1772	5,0,3	8,8,3	16,10,24	6,11,8	263	149	0.00211247	0.00377053	0.261,0.0,0.362	0.602,0.34,0.63	-0.316	74842279-74842420-74842534-74842676
1366	1773	ENSG00000140474	ULK3	chr15	-	74842279	74842676	74842279	74842420	74842538	74842676	1773	5,1,3	2,2,2	17,10,27	4,1,4	267	149	0.042005	0.0654301	0.582,0.218,0.456	0.703,0.848,0.79	-0.362	74842279-74842420-74842538-74842676
1368	1779	ENSG00000140464	PML	chr15	+	74034477	74036394	74034477	74034530	74035171	74036394	1779	70,39,47	74,57,30	140137146	42,26,39	790	149	7.68e-13	2.34e-12	0.151,0.114,0.228	0.386,0.498,0.414	-0.268	74034477-74034530-74035171-74036394
1373	1793	ENSG00000166140	ZFYVE19	chr15	+	40809851	40810216	40809851	40809970	40810070	40810216	1793	22,28,26	507291280	57,54,65	119152157	249	149	0	0	0.025,0.054,0.053	0.223,0.175,0.199	-0.155	40809851-40809970-40810070-40810216
1374	1794	ENSG00000166140	ZFYVE19	chr15	+	40813337	40813811	40813337	40813417	40813712	40813811	1794	22,33,28	308276322	90,87,101	127148196	444	149	0	0	0.023,0.039,0.028	0.192,0.165,0.147	-0.138	40813337-40813417-40813712-40813811
1375	1795	ENSG00000166140	ZFYVE19	chr15	+	40813942	40814569	40813942	40814070	40814147	40814569	1795	70,75,78	268224212	94108126	100,95,149	226	149	2.22e-16	7.72e-16	0.147,0.181,0.195	0.383,0.428,0.358	-0.215	40813942-40814070-40814147-40814569
[truncated: 2,636 more rows]

## Sheet: Table S6
	logFC	AveExpr	t	P.Value	adj.P.Val	B	change
EEF1A1	0.343162	14.0291	639.578	8.28e-82	1.97e-77	176.379	NOT
IGFBP5	3.95925	11.8776	459.353	4.64e-76	5.51e-72	163.811	UP
[truncated: 23,754 more rows]

## Sheet: Table S7
	ID	GeneID	geneSymbol	chr	strand	riExonStart_0base	riExonEnd	upstreamES	upstreamEE	downstreamES	downstreamEE	ID.1	IJC_SAMPLE_1	SJC_SAMPLE_1	IJC_SAMPLE_2	SJC_SAMPLE_2	IncFormLen	SkipFormLen	PValue	FDR	IncLevel1	IncLevel2	IncLevelDifference	IR
[truncated: 454 more rows]

[truncated: 3 more sheets: Table S8, Table S9, Table S10]
