# Supplementary material for: CLK2 Condensates Reorganize Nuclear Speckles and Induce Intron Retention
Source: Adv Sci (Weinh). 2024 Aug 9;11(38):2309588. doi: 10.1002/advs.202309588 (PMC11481226; doi:10.1002/advs.202309588)
Supplement: Supplementary file 4 — Supplemental Figure [file ADVS-11-2309588-s001.zip]

Archive with 1 entries (1 files):
- raw western blots.pdf
